# Supplementary material for: Systemic Interleukin-4 Application Promotes Functional Recovery and Reprograms Neuroinflammatory and Molecular Responses after Spinal Cord Injury in Rats
Source: Theranostics. 2026 Feb 11;16(9):4726–44. doi: 10.7150/thno.123815 (PMC12964225; doi:10.7150/thno.123815)
Supplement: Supplementary file 2 — Supplementary tables. [file thnov16p4726s2.xlsx]

## Sheet: Supplementary Table S1
Supplementary Table S1 RNA-sequencing gene expression matrix in counts per million (CPM) for all samples in IL-4 (n=3), vehicle (n=3), sham (n=3)
ID	Sham_1	Sham_2	Sham_3	IL-4_1	IL-4_2	IL-4_3	Vehicle_1	Vehicle_2	Vehicle_3
Mt-co3	28379.6772784828	29386.8346720292	28747.3857414925	66299.7725493223	141634.464147366	106855.609719738	37282.2253533668	40614.0586751805	49439.4258403997
Mt-co1	21991.2461843327	21323.5071894361	21532.2770519843	46378.6307680908	111444.126452133	81311.2977367325	26854.5513833255	31228.8213148632	49895.3069172865
Mt-atp6	22906.6223087338	26246.9632333283	23597.4244407523	44983.2288844946	110270.317385265	73960.0180365721	26349.9050027855	27524.5774865895	34852.9457144146
Mt-co2	15545.2097602082	16852.9216891978	16489.5787944969	36037.8371936664	84972.6448141977	57555.5341420692	19531.2829015843	20183.9659135174	23226.197983468
Mbp	24972.4591660504	28148.6475490823	28203.5042524678	24081.5667291664	17785.9246352095	14181.8087807754	24171.2861744459	17929.193686012	17407.615178875
Mt-nd2	8586.48589931247	9390.78682769764	8523.1837273507	16847.9454145691	37755.3809208638	25188.415363587	9388.78106360782	10051.830907379	10944.310770319
Mt-cyb	8495.41461573405	7617.89629078567	7891.62248927703	16117.3783449608	42134.5209869238	27339.2396503752	9410.68035813769	8726.11800426585	11684.2438690787
Tmsb4x	8496.23754901939	6476.42074184287	8840.0770335582	12409.9083948456	9130.29700703629	12184.4229421705	21755.3848801014	15597.7675460545	13457.7887354516
Mt-nd4	6143.47128621181	6366.69030210743	6361.01001730006	12442.68915609	33624.3396175394	19237.8910372137	7309.07003803498	6121.53625564932	8480.28475885513
Plp1	20611.1870648055	16573.4810354648	13313.9696093978	7313.35368699905	3386.74501511827	3060.7109269999	10977.5628491704	6951.43218536133	8477.38357757324
Mt-nd1	5830.20801558965	6041.68361831475	6179.41947104632	7825.04088204833	21793.8354414727	13534.1440837391	5717.40043341351	4452.18438446821	6646.07882931533
Mt-atp8	3861.47728594408	4353.41570865638	3758.65726253142	10418.8186155114	27150.1433328249	18439.4739042161	4717.25243268674	5944.24149215445	9007.90413653065
Fth1	8166.51561269029	6707.50560857385	6325.40402783854	4727.25894445266	8190.40963074765	3316.21783962022	6072.60217765622	12173.9796990543	7209.83110113808
Kcnd2	4989.99313125018	7391.92597844913	7019.72082233813	4930.94357030978	4806.28999936203	6810.7197404775	6466.06752442914	3000.2793261617	3368.79895578573
Actb	4065.8390518053	4651.4547420056	6016.07699439161	6255.66193747275	1007.35973821774	5091.00041532464	13292.6311280423	6055.65908372328	6965.34064220021
Psap	2304.76182116233	2640.03998651617	2685.13668026667	8559.70554681212	2247.59101352151	10689.6571406124	7190.66945662075	4214.57463770597	5688.68900629002
Mt-nd4l	2099.85143311089	2218.78668820979	2046.89931916897	6490.9321926539	15865.7189731494	9287.894512242	2551.38813852387	2873.39189738596	4462.67617093655
Mt-nd3	2757.37512810328	2598.65859187018	2657.542038434	5598.51011440144	10132.668516162	6392.37333689678	3365.27180995263	2958.99745721069	3212.53078219276
Mt-nd5	2504.46029840658	2361.52925176394	2428.32848127548	4625.67273122132	11560.0896516037	6791.58190339556	3114.51285500621	2349.93779908714	3561.46376727884
Tuba1a	3510.08477310083	3675.03981215637	4934.09998962976	3110.92838871973	918.096691307643	2475.49601412574	3657.18218648814	4784.43824762551	4800.6637902773
Tf	2969.69191572285	3164.97925118274	3730.1724709622	3079.3427593957	813.08134200165	1993.69257179963	5269.54782769828	4987.11049687553	5954.01522170695
Mobp	3112.33368518303	2866.47525834312	2649.97576567342	2780.38904617204	3754.56127606251	1916.8054719441	2412.5321721092	2493.33797544328	2040.58541618369
S100b	3873.82128522429	4802.56657638703	2878.74424796367	2609.14371529636	1935.17034933618	1505.17409891844	2313.38371775419	2492.29506506979	2142.9179923087
Hsp90aa1	3233.03056703395	3306.32693626568	2875.62872388579	2774.58411970168	1356.79831303343	2126.98592831772	2179.58143469257	2604.06029342979	3012.34927374201
Mt3	3864.22039689524	4015.85511862279	2807.97734390891	2553.31398130199	1390.92830155788	1052.24528797912	2703.72059387999	2371.40437094167	1382.01726519355
Rpsa	1671.92612473035	1798.92826837462	2824.00003916659	2630.31462360003	757.160668496209	2720.25887785796	3288.74460489221	2581.37699280618	2670.53736998422
Glul	1195.44775251434	1334.89869695103	2263.65078001596	2713.12019236843	459.179614840454	1970.52571638464	3049.29627459309	4749.24002251991	4335.55168203897
Rplp1	1705.39207833447	1355.82187401923	1735.3469113807	2282.36050164126	1179.05983433304	1991.0065595776	2038.31895239551	2810.9041841738	3247.0812138226
Ckb	2297.35542159421	2893.44290878657	2449.24700008412	2219.1892429932	604.888412002519	1597.17001752287	3201.14742677273	1564.8001062378	1768.40186319137
Cst3	6046.91378073107	3720.14088272559	2007.28765589304	983.935036726404	883.704164409931	527.465650100574	1963.71696004101	2619.09558464773	1402.06179041392
Zc3h10	1674.12061349128	1475.78142254356	2435.89475403605	1730.89248695684	954.326986818211	1469.92018850434	2026.28637298349	2265.63587722929	1950.7806683214
Spp1	382.663977686438	673.261342105569	1256.00127825502	4357.45098166429	249.673992974998	5342.81406113968	3586.43061954548	2929.62214835713	5209.46660727157
Scd2	2919.21867422156	2987.82968533866	2374.47442221493	1454.13408082575	813.868957121445	901.828603545603	1775.0461148606	1641.62783708558	1487.51476635337
Gfap	1211.35779603105	1098.23431633519	1644.55163825383	2253.84806868389	833.559335116319	1174.1230925536	2476.78614616937	2210.36162743383	2781.17787432557
Tmsb10	1374.84720872002	1167.51328040544	1473.64288883855	1399.49947875175	1004.99689285835	1185.87439602497	1857.58960962703	1684.64788999242	2104.80702001472
Pea15	1580.85484115193	1271.66420625603	1157.19465749931	1629.13554059402	912.845923842344	1004.23281951039	2300.14788040097	1493.79529164206	1516.13096354296
Rps27a	1087.91780322897	1005.24241825431	1203.03736893101	1676.94081740877	925.447765759063	1313.45997657126	1283.39492008562	1958.1511354426	2001.68321263101
Cldn11	1998.9049501083	1816.59672900998	2009.51303023438	1432.28023999615	207.667853252601	553.990020793092	2655.10897305544	1940.5085682909	2143.9729673203
Rps14	2519.54740863795	1877.97138174337	2315.72453960343	907.788060085769	672.88585067815	779.950798971123	1269.91843114417	1303.46414847845	1161.13187214019
Rpl13a	1489.78355757351	1368.37578026014	1786.08544636336	1235.93713879272	721.980526478701	976.701194234609	1136.83810284727	1725.84284974564	1577.84700172146
Sparcl1	2557.67665085903	2559.60199467621	2063.81216416319	1541.72017727563	381.468256354019	452.593059411569	1810.9032015084	1320.32453285003	986.137892091353
Lamp1	1449.73413768661	1518.55769566077	1428.24525227511	1566.64721447189	404.046556454808	1276.52730851839	1414.30938408836	1324.14853755286	1399.55622476137
Hsp90ab1	1107.94251317242	1061.03755710284	1260.45202693771	1263.76663922416	608.038872481699	1277.19881157389	1165.47564184787	1209.34148727015	1537.88982315718
Rpl21-1	1328.21432255035	1004.77745876391	1092.65880160031	1005.10594503008	977.692902038794	861.87417174295	958.274624372952	1663.96350091802	1272.4317358638
Calm1	1664.24541406711	1552.49973846029	1592.92295353463	1008.00840826526	658.971316895106	613.082289677689	942.391619549091	1195.26219722791	1161.26374401664
Gpx4	2356.88092923432	1853.79348824234	1906.70073566425	777.177214502619	683.912462355279	668.817043284751	1176.54561490692	789.222425145543	695.887892025418
Ctsb	493.485660113192	481.698032058957	657.375580433263	2198.87200034693	151.74717974716	2106.84083665252	2310.97720187179	2332.03450434207	2798.84870576984
Rpl4	1036.89593953745	950.377198386591	1181.6737752541	1126.8386677762	668.947775079175	806.139418135887	1058.14503349268	1631.63327933955	1282.19025472108
Eef2	1142.505711157	1262.82997593835	1603.15967550482	1093.88717340032	247.048609242348	777.600538276849	1235.98655720228	1107.13627066722	1118.14164041757
Rplp0	832.808484771345	636.994501854026	1032.573694384	1033.61837798745	715.417067147077	966.964399929761	1103.14688049362	1450.25378354847	1180.12142234896
Qki	1572.89981939357	1461.36767834102	1366.82492045399	897.373339065414	448.41554153659	581.857397596623	1272.08429543833	947.136437532884	826.309177834236
Gnas	2825.12996859687	2436.85268920945	1797.65739293835	619.590534145431	343.400192230597	310.234411644132	844.205771547041	972.774650881407	931.147319611801
Selenop	1161.15886562487	971.765334945193	822.05328169278	1029.5207828319	313.470817678389	866.238941603744	1685.04242085872	1150.50396036523	903.981713063149
Cpe	777.9462657482	729.986399934906	724.136810673607	1272.4740289297	424.787087942741	1029.41418409189	1360.40342832253	1629.89509538371	861.782712599224
Rps3	1380.88205281257	1034.53486614979	1245.76455628484	742.006189417482	657.133548282251	638.599405786946	814.364974605241	1149.28723159615	839.496365479213
Nefm	2050.20112489494	2451.26643341199	1657.9038843019	1158.25356396875	517.200595332015	490.868733575455	998.704091197326	945.745890368219	176.444570689787
Rps6-1	738.994090241767	604.447337525718	825.168805770663	1089.27737885033	840.385332821208	809.832684941175	735.912556838897	1516.30477387009	1340.08200848253
Myl6	848.992839383173	816.468865150124	824.278656034125	885.763486124689	551.855660602993	861.87417174295	1025.89772066848	1171.18834943964	1264.12380764746
Cox4i1	1788.23402905942	1442.76929872485	1433.58615069434	694.542378865697	456.291692734539	502.955788574577	687.300936014352	1089.7544311089	816.286915224054
Rpl13	921.685279588841	673.261342105569	985.395758347491	912.056388372801	773.963124385168	817.890721607256	735.912556838897	1250.36262862779	1015.80906429255
Rtn3	1241.80632758889	1300.0267351707	1081.53192989359	1145.27784597618	261.488219771922	584.207658290897	1141.65113461208	942.617159247721	772.637324119182
Rps21	958.991588524579	931.778818770415	1084.64745397147	917.861314843163	434.763546126811	704.070953698857	852.387925547212	1039.0863687964	998.006360971832
Rps20-ps10	778.220576843316	662.102314335863	869.676292597559	846.494865884003	694.413997285878	695.341413977269	668.530112131608	1332.66563893643	1247.90356684414
Rps24	763.133466611951	598.402864150461	767.309072895697	947.398146589418	734.319830022156	923.652452849574	821.825173840691	1086.36497239503	995.368923442837
Cnp	1432.72684978944	1206.56987759941	806.030586435097	1027.30125212264	139.145337830441	488.518472881181	1373.3986140875	970.341193343242	1378.58859640586
Gsn	846.798350622247	924.804426414349	892.375110879276	1018.08166302265	171.437557742033	498.926770241536	1347.40824255755	2169.2535768784	908.729100615341
Bcat1	1640.92897098228	2010.94979599902	1648.11223719998	821.226362424779	217.64431143667	315.942187615939	756.608593427564	1001.54159535043	624.677078742544
Ndrg2	1137.2938003498	955.956712271443	941.778421257132	1067.76500428369	333.686272419793	463.337108299677	1140.68852825911	1031.43835939074	594.478419035547
Tubb2a	691.26395969163	761.138685792	1028.12294570131	852.982724880291	234.446767325629	711.121735781678	1482.41378356037	1174.05635296676	837.254543579567
Aqp4	2342.89106338342	2192.28399725674	1464.2963166049	756.518505593388	248.886377855203	224.617772067017	1100.98101619946	517.022817662243	564.6753749579
C1qa	495.405837779002	513.78023689686	320.008830285386	1082.2773204596	408.509708800313	1421.2362169801	1806.0901697436	892.992007308716	1140.69173129048
Apoe	1817.03669404657	1618.05902660731	1704.63674547014	479.247900067849	78.2364352329647	304.526635672324	703.183940838214	1239.67279729942	1595.12221753637
Kif5b	923.056835064419	1000.59282335027	930.206474682139	767.103959745225	497.772755710407	538.88120204419	858.163563664979	772.27513157618	687.579963809082
Hsp90b1	617.199964010384	727.196642992479	767.754147763966	1028.66711717449	275.927830301496	1248.3241801871	975.120235549775	646.169885580565	985.610404585554
Rps16	732.684935054105	559.811226446896	816.712383273552	794.933460176668	453.403770628624	735.967348835429	769.122476016061	1032.48126976424	1044.42526148215
Rps15a	943.630167198099	723.01200757884	939.998121784056	667.908010354623	492.259449871842	581.857397596623	618.474581777621	1016.05543138163	893.431962947168
LOC100360522	472.363705789281	474.723639702891	550.557612048711	1041.64283516706	386.719023819319	1237.91588282675	858.8855184297	902.899655856959	1080.55815562939
Map1b	1235.49717240123	1559.93909030676	1156.30450776277	739.274459313783	222.107463782175	353.882110252072	757.811851368766	846.669404885792	614.522944255912
Clu	1306.5437460362	1178.67230817515	1331.21893099248	671.66413924721	180.363862433043	259.871682481123	1154.40566878881	1073.2416835285	605.951272286677
Hs3st2	684.680493408853	1023.37583838008	933.76707362829	662.444550147223	654.770702922866	878.661748130619	847.815545370646	452.623102098666	490.95899602248
Cd9	1007.54465236006	1116.36773646096	1284.9311446925	585.10244158622	105.015349305993	296.132847478489	1559.18164020903	1134.16503118041	995.764539072186
Bcas1	486.353571640183	571.90017319741	595.510173743876	958.325067004218	587.298340993766	899.142591323576	731.099525074091	753.589654050985	975.720013851822
Hmgcs1	1220.41006216987	1273.05908472724	1123.81404237914	788.104134917418	195.853626455677	326.350484976294	1087.26387566976	650.25461787677	722.78975482117
Rpl14	928.543056966734	567.250578293366	918.189453238877	656.639623676861	877.665781824836	640.94966648122	442.076967597467	909.678573284704	602.126987869634
Rpl23	693.184137357441	670.471585163143	737.489056721676	670.639740458323	575.746652570106	499.598273297043	581.895540365093	1091.14497827357	1013.17162676356
Rplp2	435.880330138889	420.323379325576	630.671088337125	954.398204980149	447.102849670265	1118.05258741879	701.258728132291	909.678573284704	996.555770330885
Rpl19	701.962092401144	610.026851410571	753.511751979359	584.248775928814	615.915023679649	560.70505134816	461.569746244933	967.647008211702	920.33382574292
Ctsd	537.649746426824	624.440595613107	648.919157936152	993.496092089354	64.5844398231857	725.559051475074	1636.43080003417	958.260814850209	1513.36165413752
Rps9	675.079605079802	525.869183647375	846.977474315842	597.053760789907	516.675518585485	566.077075792214	614.142853189295	874.480348179105	759.713880227104
Oscp1	1001.78411936263	906.671006288577	1043.70056609072	544.638689425165	325.810121221843	539.216953571943	666.845551013925	584.464355148527	600.544525352236
Snap25	1848.58246998488	1685.01319322554	1279.14517140501	732.10366779157	308.482588586354	200.10791054102	637.726708836847	678.760834752416	252.930259030652
Rtn4	1127.41860092564	946.192562972951	901.276608244656	559.321738732552	212.393543971371	354.889364835332	938.059890960765	700.748861793691	710.657542187791
Rps2	454.807795701874	407.769473084657	721.911436332263	693.859446339772	509.586982507331	624.497841621304	786.449390369364	908.635662911204	875.36551587355
Rps12	440.269307660741	445.896151297818	585.718526641959	849.568062250666	391.969791284619	811.175691052188	696.205044779244	939.83606491839	841.21069987306
LOC687780	768.893999609381	558.416347975683	669.837676744794	685.664256028672	479.657607955123	514.371340518192	475.527538362871	882.997449562682	836.331440444419
Rps8	594.98076530601	576.08480861105	795.793864464911	620.102733539875	453.666309001889	535.859438294409	493.817059069136	950.960442235715	821.957405911394
Rpl18a	748.594978570817	472.863801741273	684.52514739767	536.614232245547	617.227715545974	536.530941349916	623.528265130668	788.961697552168	721.734779809572
S100a4	549.993745707031	566.785618802962	446.410092873773	748.664781545251	404.309094828073	556.676033015119	910.625609901369	1003.10596091068	658.831894743033
Rpl9-ps30	552.736856658189	509.595601483221	675.62365003229	750.030646597101	394.595175017268	530.487413850355	611.014382542171	994.06740434035	763.933780273497
Gatm	489.919615876687	525.40422415697	467.773686550683	782.469941578537	203.467239280361	570.441845653008	1441.26236197127	896.816012011546	924.949341418662
Eif4g2	432.039974807269	470.539004289251	603.076446504449	914.275919082057	363.090570225471	733.281336613402	918.5671123133	774.360952323178	593.687187776849
Rfxank	431.491352617038	744.400144137442	1276.91979706366	410.442448080908	152.79733324022	839.714570911226	1452.09168344209	602.715286684763	627.314516271539
Rpl18	683.857560123506	516.105034348882	743.720104877442	578.614582589933	315.571124664509	511.685328296165	613.180246836334	911.242938844953	847.408678066199
Serf2	968.318165758514	616.071324785828	698.767543182276	472.930774203043	611.189332960879	504.29879468559	580.21097924741	489.559511160097	653.952635314392
LOC100359583	552.462545563073	459.379976519546	627.110489390973	566.151063991802	411.397630906227	661.76626120193	790.059164192969	780.531505366382	716.98739225738
B2m	683.308937933274	650.478327075754	602.186296767911	671.151939852767	166.449328649999	533.173426072382	887.523057430298	882.128357584766	818.396865247251
Itm2c	747.77204528547	786.246498273838	713.455013835152	753.274576095244	154.635101853075	517.393104267973	846.852939017684	819.814462768187	575.093253197432
Canx	841.586439815048	919.224912529496	910.178105610035	616.175871515806	136.782492471056	380.070729416837	759.977715662929	733.513629361125	765.516242790894
App	1283.22730295137	1223.77337874438	1019.22144833593	394.393533721672	131.006648259226	219.91725067847	717.623036132633	904.116384626041	781.472739841316
Rps23	567.001033604206	504.481047088772	660.491104511145	633.590650926893	478.607454462063	433.790973857379	508.496805951795	908.201116922246	782.132099223565
Lgmn	221.369053758391	240.384056539074	349.828846459407	1073.22846449109	149.384334387775	1213.070269773	1401.07354673514	1144.07267972866	1302.23477994144
Rpl35	842.683684195511	552.371874600425	665.386928062104	516.979922125204	672.623312304885	498.926770241536	380.951464184426	676.675014005417	536.059177768301
Atp6v1g1	599.918365018093	552.371874600425	535.870141395835	572.297456725127	321.346968876338	410.959869970148	709.922185308943	997.196135460847	762.746933385449
Tpt1	621.588941532236	475.188599193295	614.648393079442	475.150304912299	388.819330805439	461.994102188663	519.56677901085	880.998538013475	985.742276462004
Eef1a1	589.768854498812	510.060560973625	532.309542449683	521.589716675198	369.39149118383	416.331894414203	534.246525893509	1034.48018131344	897.51999111711
Fstl1	559.868945131198	598.867823640865	666.722152666911	652.712761652792	180.888939179573	437.148489134913	814.364974605241	929.667688776772	697.602226419265
B3galt4	736.25097929061	467.284287856421	763.303399081277	495.979746953011	482.020453314508	557.011784542873	356.886305360394	720.303431296802	622.303384966448
Rps27	710.740047444847	471.46892327006	622.659740708283	546.004554477015	391.707252911354	446.213780384254	590.077694365263	809.993723417736	556.631190494464
Calm3	1493.62391290513	1524.13720954562	1177.66810143968	409.588782423502	249.411454601733	207.830195679348	515.716353599005	471.743125612818	371.746819711892
Klc1	521.739702910112	617.931162747446	593.7298742708	735.347597289714	400.371019229098	493.554745797482	765.753353780697	527.104284606069	426.869264067894
Ppia	766.699510848455	464.494530913994	664.941853193835	461.662387525281	679.186771636509	387.121511499658	397.075120596527	720.73797728576	560.191731158608
Rps3a	424.084953048913	399.400202257378	513.616397982387	656.981089939823	375.429873768925	529.480159267095	539.300209246556	923.844772524735	812.99011831281
Ywhah	695.378626118366	769.50795661928	575.481804671773	739.103726182301	220.26969516932	490.197230519948	610.05177618921	522.324278727531	512.190368130893
Mlc1	616.651341820153	609.096932429762	484.686531544904	810.29944200998	181.676554299368	353.546358724319	1208.79292773112	722.215433648217	468.936392655369
Ftl1	319.572425809821	279.440653733044	296.419862267131	689.761851184222	424.524549569476	664.116521896204	752.99881960396	696.055765112945	1240.25499801005
Ywhaz	620.217386056657	611.886689372188	566.135232438125	581.175579562151	157.260485585724	430.097707052091	669.011415308088	786.006784827253	693.646070125772
Pcdh9	655.877828421702	784.38666031222	843.41687536969	539.175229217766	422.686780956622	355.225116363086	676.471614543538	382.661197876426	290.381871942386
Grina	962.009010570852	1076.84617977659	834.070303136042	478.564967541924	152.534794866955	276.323507341039	659.385351778475	567.169424787998	388.758291773911
Atp6v0c	512.687436771293	471.933882760464	496.258478119897	672.517804904617	187.189860137932	572.792106347282	624.731523071869	659.640811238263	700.767151454059
Fabp7	681.937382457696	613.281567843402	347.603472118062	485.223559669693	393.807559897474	263.56494928641	831.932540546784	482.519866138977	782.395842976464
Vim	309.971537480771	519.359750781713	700.547842655352	394.22280059019	105.540426052523	322.657218171007	729.896267132889	1186.83200504212	1492.65776953491
Ifi27	946.921900339487	1432.07523044555	471.779360365104	400.198460192034	172.225172861828	453.936065522582	338.356133065889	609.146567321342	451.133689334651
Sec11c	643.259518046378	539.353008869102	515.841772323731	465.077050154906	311.633049065534	314.934933032679	467.3453843627	835.979573557425	574.433893815183
Atp1b1	1993.6930393011	2035.12768950005	1418.45360517319	374.076291075404	76.9237433666398	105.761731242318	443.520877126909	586.376357499942	380.845979186925
Prnp	536.003879856129	519.824710272117	471.334285496835	744.054986995257	131.006648259226	363.61890455692	675.990311367058	836.501028744174	648.809632132851
Dpysl2	742.560134478271	723.476967069244	749.06100329667	518.687253440016	104.227734186198	269.608476785972	791.02177054593	656.512080117765	557.949909258962
Arf5	488.822371496224	539.817968359507	562.129558623704	562.565668230696	323.447275862458	571.784851764022	644.224301719335	384.833927821216	425.814289056296
Man2b2	478.398549881827	510.52552046403	440.179044718007	500.248075240042	203.204700907096	392.493535943712	591.040300718225	762.975847412479	780.154021076818
Atp5mg	741.737201192924	671.401504143951	811.816559722594	385.003211490203	281.441136140061	334.408521642376	436.78263265618	556.653411855214	419.748182739607
Apod	750.240845141512	488.672424415023	443.739643664159	297.758581303288	432.400700767426	320.642709004487	401.647500773093	679.282289939165	763.933780273497
Nefl	1557.53839806709	2052.33119064501	1285.37621956077	467.125847732681	265.951372117427	146.723417628231	386.727102302193	456.186379208122	86.2442071981473
H3f3a	356.055801460213	349.649536784108	514.061472850656	567.17546278069	165.136636783674	437.148489134913	670.45532483753	947.657892719634	701.426510836308
Rps19	701.139159115797	538.423089888294	682.744847924594	362.295705003198	432.138162394161	365.297662195687	300.092530535678	582.639261994903	452.188664346249
Atp5f1b	981.759409419185	1048.01869137151	1004.97905255132	345.222391855074	127.331111033516	206.151438040581	448.815212068196	575.599616973783	472.101317690164
Rps15	583.45969931115	525.40422415697	690.756195553435	404.978987873509	286.429365232096	281.024028729587	410.551609537985	592.286182949771	635.490572611424
Cox7c	622.686185912699	577.014727591859	546.106863366021	422.564500416077	264.901218624367	308.891405533118	422.343537361761	653.730985788434	522.344502617525
Rack1	438.349129994931	427.297771681642	538.540590605449	518.175054045573	184.564476405283	476.431417882059	463.494958950855	678.326288763458	670.172876117713
Rps5	467.151794982082	420.323379325576	583.493152300614	464.394117628981	228.408384740535	351.196098030045	450.981076362359	753.589654050985	656.721944719837
Selenot	579.345032884414	609.561891920166	512.726248245849	567.004729649208	164.349021663879	325.007478865281	719.788900426796	486.691507632974	474.870627095609
Aldoc	1182.82944213901	999.662904369457	853.208522471608	381.076349466135	116.567037729652	160.824981793873	530.396100481664	617.229122715961	380.054747928227
Eef1b2	277.328517161999	279.440653733044	412.139328017062	670.29827419536	201.629470667506	707.428468976391	555.664517246898	771.232221202681	656.062585337588
Cfl1	408.174909532201	345.929860860872	440.624119586276	472.930774203043	300.86897576167	373.019947334015	554.942562482177	699.792860617983	656.985688472736
ENSRNOG00000062419	1382.25360828814	1307.46608701717	1217.72483958389	350.344385799511	92.9385841358037	89.6456579101549	538.578254481835	562.128691316085	383.219672963021
Rpl3	554.382723228883	575.154889630241	658.2657301698	400.369193323515	211.605928851576	278.673768035313	385.764495949232	685.365933784577	531.707405845458
Rpl15	553.559789943536	323.611805321461	437.063520640125	405.661920399434	561.569580413797	444.535022745487	315.494232183059	519.717002793783	465.771467620575
Cyp51	493.211349018076	482.627951039766	548.332237707366	543.785023767759	224.207770768295	313.927678449419	668.530112131608	380.662286327219	473.288164578212
Enpp2	712.934536205773	602.587499564101	409.02380393918	421.71083475867	192.440627603232	288.074810812408	867.548975606352	392.829574018043	423.30872340375
Rpl23a	405.706109676159	391.030931430099	411.249178280524	484.369894012287	341.562423617742	402.23033024856	383.117328478589	580.640350445696	606.478759792476
Ncl	251.268963126005	287.809924560323	320.898980021924	551.809480947378	331.585965433673	667.474037173738	373.250613360735	684.40993260887	795.319286868541
Ermn	664.107161275173	553.301793581234	311.552407788276	613.102675149144	413.497937892347	299.15461122827	596.334635659512	312.177838467436	356.317810167269
Psmb4	491.839793542497	452.870543653884	612.423018738097	437.930482249389	165.399175156939	375.705959556043	498.630090833942	634.00259788974	463.529645720929
Gpx1	398.025399012919	258.517476664846	388.105285130538	409.930248686465	246.260994122553	493.554745797482	778.507887957433	556.653411855214	579.445025120274
Rpl34	436.703263424236	346.394820351277	423.266199723787	401.393592112403	502.498446429176	379.734977889083	264.716747064351	670.33064256663	555.576215482866
Rpl17	413.112509244284	395.680526334143	397.451857364187	638.883378002812	217.381773063405	494.562000380742	340.762648948292	490.602421533596	607.269991051174
Npc2	424.359264144029	331.981076148741	307.101659105586	612.078276360256	112.366423757412	460.986847605403	641.336482660451	563.084692491793	909.520331874039
LOC100365810	709.368491969268	505.410966069581	839.41120155527	321.490486579181	266.213910490692	231.332802622085	365.549762537045	499.032613719382	412.890845164219
Ywhae	549.170812421684	529.58885957061	462.432788131456	406.344852925359	160.148407691639	226.296529705784	546.760408482006	619.31494346296	659.623126001732
Hnrnpa2b1	448.772951609328	455.195341105906	526.523569162187	425.466963651258	137.307569217586	342.466558308457	637.967360425087	463.660570218199	683.36006376269
Reep5	466.603172791851	489.602343395832	500.264151934318	562.907134493659	149.909411134305	384.099747749877	430.285039773691	506.941350718418	518.915833829831
Rpl24	519.545214149186	398.005323786165	486.911905886249	405.491187267952	330.010735194083	315.270684560432	384.561238008031	595.328004872477	398.121195001845
Slc25a4	1072.55638190249	1053.13324576596	787.78251683607	246.880108121877	143.083413429415	124.563816796507	360.255427595758	618.619669880627	420.407542121855
Eif4a2	683.58324902839	652.803124527776	540.320890078524	481.125964514143	135.994877351261	253.156651926055	514.513095657803	458.098381559537	394.165038708352
Mag	689.069470930705	591.428471794395	600.851072163104	422.735233547558	116.829576102917	239.055087760413	688.985497132035	371.102274570143	484.497274076442
Syt11	780.140754509126	762.998523753618	680.964548451518	473.955172991931	75.8735898735799	163.175242488147	515.716353599005	565.691968425541	497.420717968519
Sparc	627.623785624782	617.931162747446	505.605050353545	491.199219271536	86.3751248041792	233.011560260852	483.228389186562	627.049862066412	584.192412672465
Ndfip1	663.009916894711	557.951388485278	508.275499563159	441.686611141976	111.841347010882	265.915209980684	494.298362245616	577.163982534032	481.464220918097
Tpi1	719.51800248855	654.662962489393	758.407575530318	324.222216682881	142.033259936355	250.806391231782	593.446816600628	355.893164956612	375.307360376035
Cox6c	552.188234467957	491.462181357449	410.359028543987	375.612889258735	297.19343853596	257.185670259096	331.61788859516	552.481770361217	522.871990123324
Pllp	724.729913295749	733.706075858141	637.347211361159	414.198576973496	65.1095165697156	188.692358597405	692.59527095564	429.939801475058	573.510790680034
Rps15al4	407.626287341969	342.210184937637	456.646814843959	419.662037180896	213.968774210961	422.711173441517	425.472008008885	571.688703073161	498.080077350768
Atp5me	663.009916894711	649.08344860454	591.504499929456	362.807904397642	248.623839481938	292.775332200955	332.580494948121	356.414620143362	365.944457148102
Ywhag	1137.2938003498	1113.11302002813	849.202848657187	412.491245658683	74.560898007255	109.790749575358	517.160263128447	466.528573745322	314.118809703344
Hspa8	1053.35460524439	958.74646921387	826.058955507201	239.709316599665	119.980036582097	149.073678322505	275.305416946926	510.33080943229	540.806565320492
Nefh	781.78662107982	1050.34348882354	783.776843021649	700.51803846754	181.151477552838	242.7483545657	566.975141894193	347.897518759785	65.2765788426344
Slc12a2	363.736512123453	371.967592323519	419.260525909366	627.956457588012	93.9887376288637	362.947401501414	733.024737780013	529.624651342026	547.92764664878
Kif1b	461.665573079768	508.200723012008	471.334285496835	526.02877809371	153.584948360015	329.036497198321	469.511248656863	434.545988958013	416.715129581262
Gpm6b	717.59782482274	677.445977519209	570.140906252545	283.587731390345	176.688325207333	172.912036792995	525.101765540377	440.108177616675	437.814629813225
Ubl3	495.680148874118	486.347626963001	407.243504466104	500.248075240042	167.762020516324	280.688277201833	593.928119777108	410.645959565322	419.748182739607
Pgk1	569.195522365132	491.462181357449	597.290473216952	355.637112875429	105.540426052523	262.221943175397	517.160263128447	545.702852933472	508.36608371385
S100a16	526.95161371731	400.795080728592	407.243504466104	428.027960623476	294.830593176575	305.198138727831	615.827414306978	297.924730029613	386.516469874265
Ttc3	639.144851619642	648.618489114136	607.082120318869	403.271656558696	202.154547414036	263.56494928641	302.739698006322	365.626995109272	327.965356730569
Cnn3	281.443183588735	312.452777551756	425.046499196862	490.516286745611	137.832645964116	320.306957476733	758.533806133487	647.647341943022	485.55224908804
Atp6v0b	421.06753100264	429.622569133664	465.993387077607	499.565142714117	133.894570365141	439.162998301433	717.623036132633	334.252774706503	321.239891031631
Rpl7a	472.363705789281	428.227690662451	551.447761785249	350.344385799511	204.779931146686	255.506912620329	357.367608536874	547.006490900346	470.386983296317
Slc44a1	374.160333737851	417.53362238315	425.9366489334	461.4916543938	94.2512760021287	260.54318553663	536.412390187672	642.780426866692	661.469332272029
Eif2s2	345.083357655584	341.745225447233	463.322937867993	342.661394882855	267.264063983752	332.394012475855	313.809671065377	589.678907016023	535.663562138951
Eif1	465.231617316272	505.410966069581	580.377628222731	328.832011232874	133.106955245346	208.501698734855	495.982923363298	622.791311374624	427.528623450143
Ndufa5	573.310188791868	586.778876890351	510.055799036235	343.856526803224	266.213910490692	244.762863732221	301.53644006512	461.314021877826	300.008518923219
Selenow	796.050798025838	531.448697532227	612.423018738097	246.709374990396	379.630487741164	204.808431929567	322.954431418509	341.900784112164	288.271921919189
Paqr8	495.954459969233	393.355728882121	322.234204626731	518.857986571498	131.269186632491	299.15461122827	557.10842677634	415.94742063061	530.52055895741
Atp5f1e	771.088488370307	610.026851410571	579.932553354463	246.709374990396	277.240522167821	186.342097903131	394.187301537643	329.038222839007	329.020331742167
Cd63	199.698477244249	212.021527624406	424.156349460324	460.979454999356	98.1893516011034	376.041711083796	515.235050422524	966.604097838203	934.971604028844
Skp1	746.126178714776	597.007985679248	476.230109047793	267.197350768145	302.44420600126	203.801177346307	322.713779830268	407.864865235991	311.085756544999
Oaz1	387.05295520829	321.287007869439	398.342007100724	389.954472303159	187.189860137932	398.872814971026	403.332061890775	495.12169981876	493.068946045677
Fmnl2	335.208158231418	357.088888630578	546.55193823429	321.831952842143	278.553214034146	341.79505525295	485.153601892484	344.421150848121	404.055429442084
Ndufa6	793.033375979565	680.700693952039	580.377628222731	276.587672999614	246.260994122553	184.327588736611	276.268023299887	409.516139994031	285.106996884395
Tnfaip6	63.9144851619642	99.0363714561369	358.730343824786	605.76115049545	280.653521020266	594.280204123499	2014.25379357147	322.346214609054	769.472399084387
Rpl11	543.135968329138	391.030931430099	473.114584969911	302.026909590319	334.998964286117	316.949442199199	230.784873122466	461.748567866784	361.46081334881
Marcks	359.073223506486	364.063280986644	350.273921327676	475.150304912299	154.110025106545	363.283153029167	698.370909073407	305.051284248525	466.298955126374
Rbm39	325.058647712136	353.834172197747	385.434835920924	422.735233547558	196.116164828942	394.172293582479	463.013655774375	414.90451025711	431.880395372985
Cdc42	348.100779701857	302.223668762859	320.008830285386	446.296405691969	197.166318322002	324.000224282021	532.802616364067	484.171140897018	481.464220918097
Ctsl	300.644960246836	292.924478954771	445.519943137235	327.978345575468	71.4104375280752	363.954656084674	552.054743423293	711.351783924267	869.826897062659
Hopx	213.139720904919	208.301851701171	302.650910422897	389.783739171678	149.12179601451	249.463385120768	689.466800308515	1688.21116710188	492.277714786978
Rpl5	365.382378694148	400.330121238187	445.965018005504	349.149253879142	269.101832596607	253.828154981562	301.777091653361	522.758824716489	443.353248624115
Cops9	417.501486766135	388.706133978077	439.733969849738	365.198168238379	211.605928851576	274.644749702272	410.551609537985	414.469964268152	418.561335851559
Ndufb8	961.186077285505	566.320659312557	613.758243342904	252.002102066315	221.057310289115	182.648831097844	300.814485300399	399.608491445788	251.347796513255
Chchd2l1	930.188923537428	620.720919689872	663.606628589028	233.050724471897	210.818313731781	209.173201790361	270.011082005638	380.401558733844	252.402771524853
Map4	381.018111115744	388.706133978077	358.730343824786	404.978987873509	201.366932294241	326.686236504048	435.338723126738	387.615022150547	419.088823357358
Edil3	536.826813141476	512.850317916052	457.091889712228	403.271656558696	110.266116771293	187.685104014145	558.311684717541	493.383515862927	343.262494398742
Tkt	372.788778262272	401.260040218996	446.410092873773	402.41799090129	129.693956392901	427.747446357818	366.271717301766	376.316826437639	481.068605288748
Serbp1	351.392512843245	326.866521754292	468.218761418952	355.978579138392	165.924251903469	348.510085808018	434.616768362017	440.8903603968	461.024080068384
Mt-nd6	230.42131989721	280.835532204257	268.825220434455	496.662679478936	619.590560905358	504.634546213344	281.081055064693	300.618915161153	413.550204546468
Uqcr10	546.702012565643	457.985098048333	506.495200090083	269.075415214439	319.246661890219	205.479934985074	328.008114771555	381.096832316177	340.229441240397
Uba52	597.449565162052	402.654918690209	471.779360365104	280.002335629239	341.824961991007	276.995010396546	259.903715299545	377.620464404513	321.76737853743
Cct5	459.471084318842	444.966232317009	672.063051086138	310.905032427344	127.068572660251	228.646790400058	392.502740419961	530.841380111108	359.350863325614
Rpl36a	385.681399732711	313.382696532565	386.770060525731	388.930073514272	243.373072016639	290.425071506682	383.83928324331	448.799097395835	414.737051434515
Csrp1	550.268056802147	563.995861860535	406.353354729566	344.027259934705	119.192421462302	186.677849430884	572.26947683548	461.314021877826	348.009881950934
Map1a	620.766008246889	667.216868730312	551.447761785249	348.978520747661	110.528655144558	198.429152902253	302.499046418082	349.983339506783	451.66117684045
Plekhb1	659.16956156309	568.645456764579	438.398745244931	312.953830005119	258.337759292743	157.131714988586	387.449057066914	355.980074154404	288.535665672089
Dstn	246.057052318807	276.650896790617	273.275969117145	578.614582589933	146.758950655125	384.435499277631	538.337602893595	544.225396571015	441.111426724469
Hnrnpk	281.443183588735	274.791058829	310.217183183469	475.662504306743	122.867958688012	410.624118442395	530.877403658145	562.910874096209	456.408564392642
Itm2b	807.846175115814	743.935184647038	605.301820845794	251.31916954039	66.9472851825705	130.943095823822	481.543828068879	458.79365514187	429.37482972044
Ndufa2	528.597480288005	465.424449894803	491.362654568938	300.661044538469	215.281466077286	222.267511372744	331.37723700692	415.078328652694	313.723194073994
Atp1b3	384.858466447364	391.030931430099	360.955718166131	338.734532858786	148.07164252145	319.97120594898	404.294668243737	448.972915791419	466.035211373475
Ndrg1	450.418818180023	480.303153587744	378.313638028621	463.198985708612	82.4370492052045	180.634321931323	515.716353599005	465.659481767406	517.728986941783
Stmn1	477.849927691595	376.152227737158	247.461626757545	364.515235712454	293.780439683515	271.622985952492	363.143246654642	378.489556382429	387.043957380065
Psmc5	474.283883455091	528.658940589801	490.027429964131	354.954180349504	205.305007893216	192.385625402692	308.75598771233	455.404196427997	269.150499833973
Serinc1	751.338089521975	653.733043508584	520.73759587469	360.759106819867	63.2717479568607	158.138969571846	409.589003185024	486.604598435182	348.537369456733
Rpl27	455.356417892106	337.095630543189	411.249178280524	291.099989175519	291.41759432413	256.514167203589	267.363914534995	401.259766203829	419.880054616056
Atp5mc3	588.122987928117	551.906915110021	528.303868635262	309.197701112531	116.041960983122	191.042619291678	406.4605325379	406.474318071325	302.250340822865
Agpat4	245.234119033459	287.344965069918	328.020177914228	459.272123684544	185.877168271607	347.167079697004	327.526811595075	432.633986606597	598.962062834839
Tex22	312.714648431928	390.10101244929	397.896932232455	548.736284580715	121.817805194952	282.031283312847	501.999213069307	285.844351536581	433.067242261033
Pura	639.693473809874	701.623871020237	591.949574797725	322.002685973624	162.248714677759	171.904782209735	348.463499771983	257.07740706756	264.139368528882
Dennd5a	497.600326539928	448.22094874984	355.614819746904	448.515936401226	135.732338977996	201.450916652033	421.380931008799	342.248420903331	399.967401272142
S100a10	167.055456925477	177.61452533448	328.465252782497	340.954063568042	283.278904752916	302.847878033557	307.071426594648	1094.27370939407	564.80724683435
Ddx5	511.864503485945	523.544386195353	494.033103778552	317.734357686593	103.965195812933	194.735886096966	424.750053244164	431.67798543089	353.021013256025
Ndufa4	796.873731311185	710.458101337921	607.082120318869	183.708849473818	266.213910490692	131.614598879329	225.97184135766	392.221209633502	270.073602969122
Prickle4	441.640863136319	302.223668762859	449.525616951655	266.172951979258	273.827523315377	242.076851510194	328.248766359796	408.994684807281	375.439232252485
Atp5po	873.406526848473	835.0672447663	849.202848657187	197.879699386761	171.700096115298	159.146224155106	212.495352416202	303.747646281651	239.874943262125
Ctsa	341.791624514195	359.878645573004	297.755086871938	404.125322216102	40.4309094828073	268.936973730465	789.337209428248	573.079250237827	676.238982434402
Tubb5	375.806200308545	414.743865440723	514.506547718925	379.710484414285	68.7850537954254	222.267511372744	384.561238008031	573.948342215743	484.497274076442
Rpn1	235.358919609293	229.689988259773	296.8649371354	572.126723593646	115.516884236592	545.260481071504	466.142126421499	354.763345385321	493.860177304375
Rap1a	376.629133593892	298.503992839624	324.014504099807	315.002627582894	169.599789129179	263.900700814164	546.760408482006	414.383055070361	408.407201364927
Ikzf4	380.195177830397	242.708853991096	369.412140663242	311.929431216231	323.972352608988	280.35252567408	263.75414071139	458.185290757328	387.571444885864
Tmem30a	414.758375814978	390.10101244929	333.806151201724	394.22280059019	111.841347010882	268.265470674958	489.72598206905	421.683427684855	343.658110028091
Lgals3	184.885678108	288.274884050727	546.997013102559	281.709666944051	94.5138143753936	226.968032761291	400.684894420132	856.490144236243	676.238982434402
Atp1a1	456.179351177453	482.627951039766	449.525616951655	325.758814866212	112.628962130677	254.835409564822	439.429800126823	318.000754719474	307.525215880855
Rps10l1	440.817929850972	394.28564786293	561.684483755435	281.709666944051	152.009718120425	285.053047062627	339.559391007091	324.258216960469	300.799750181917
ENSRNOG00000068480	655.877828421702	503.086168617559	578.152253881387	219.562807084879	194.803472962617	168.547266932201	284.450177300058	301.574916336861	331.262153641813
LOC100360413	197.778299578439	378.47702518918	480.235782862214	389.783739171678	76.9237433666398	310.570163171885	624.250219895389	577.424710127407	301.063493934817
Ndrg4	613.63391977388	752.769414964721	507.83042469489	510.492063128917	110.791193517823	150.752435961272	338.356133065889	329.907314816923	161.674920527414
Sec62	564.806544843281	579.339525043881	430.38739761609	289.221924729226	124.180650554337	171.569030681982	327.767463183315	347.11533597966	366.340072777451
Fkbp1a	199.972788339365	244.103732462309	315.113006734428	447.491537612338	119.717498208832	273.973246646766	569.381657776596	532.57956406694	492.673330416327
Ttyh1	705.253825542533	740.215508723802	628.44571399578	303.222041510688	101.602350453548	78.5658574942931	418.733763538156	418.467787366566	239.083712003427
Rps7	388.698821778984	316.172453474991	355.614819746904	285.124329573676	283.016366379651	228.311038872305	260.625670064266	463.486751822616	339.833825611048
C2h4orf3	290.495449727554	210.161689662788	235.889680182552	350.002919536548	251.511761587853	310.570163171885	426.434614361846	460.010383910952	404.714788824333
Taldo1	219.997498282813	225.040393355729	271.495669644069	387.393475330941	139.932952950236	415.660391358696	422.343537361761	537.707206736645	448.364379929206
Atrx	262.241406930634	276.185937300213	270.605519907531	355.637112875429	250.724146468058	365.297662195687	328.730069536276	333.905137915337	440.45206734222
Lsamp	367.851178550189	536.098292436272	543.881489024676	392.003269880934	321.872045622868	196.414643735733	361.939988713441	189.548960383485	163.91674242706
Npm1	213.962654190267	195.747945460252	249.68700109889	404.637521610546	268.314217476812	435.133979968392	325.360947300912	419.597606937857	430.297932855588
Pja2	788.918709552829	780.202024898581	592.394649665993	285.465795836638	88.2128934170341	95.0176823542091	348.463499771983	331.471680377172	273.766015509715
Eif3a	243.862563557881	282.695370165874	282.622541350793	341.97846235693	155.947793719399	378.39197177807	341.965906889494	420.119062124607	492.409586663428
Rpl8-ps7	239.473586036029	242.708853991096	320.898980021924	378.173886230953	150.434487880835	329.036497198321	330.895933830439	524.323190276738	450.869945581751
Pabpc1	250.720340935774	277.580815771426	337.811825016145	317.905090818075	105.802964425788	296.804350533996	422.824840538241	465.138026580657	564.80724683435
Glud1	482.238905213447	441.711515884179	327.13002817769	355.295646612467	129.693956392901	178.955564292556	418.974415126396	358.50044089036	302.909700205114
Qdpr	328.899003043756	314.312615513373	305.76643450078	313.636762531044	116.041960983122	296.468599006243	420.658976244078	410.037595180781	429.902317226239
Ctss	229.049764421632	213.881365586023	133.967535348959	467.638047127125	101.077273707018	366.976419834454	636.764102483885	739.249636415371	455.749205010393
Laptm4a	344.809046560468	354.764091178556	304.431209895973	410.271714949427	90.8382771496839	296.804350533996	411.273564302706	334.948048288836	435.045320407779
Scoc	520.916769624764	395.215566843739	336.031525543069	330.539342547687	231.033768473184	198.429152902253	423.306143714722	247.604304508276	219.434802412411
ENSRNOG00000063418	370.045667311115	259.912355136059	316.003156470966	296.734182514401	212.393543971371	240.398093871427	263.99479229963	429.765983079474	461.287823821283
Psmb1	584.556943691613	509.130641992816	543.436414156407	211.367616773779	161.461099557964	164.518248599161	282.284313005895	351.373886671449	259.91946848249
Scg2	466.054550601619	498.90153320392	457.982039448766	287.00239401997	205.567546266481	252.149397342795	327.526811595075	217.620631270173	205.983871014535
Calr	424.359264144029	404.049797161422	469.10891115549	260.880224903339	102.915042319873	304.526635672324	326.323553653873	223.182819928835	478.826783389102
Chst2	197.229677388207	238.989178067861	354.724670010366	361.783505608754	145.708797162065	280.016774146327	427.156569126567	471.30857962386	455.881076886843
Gmfb	242.491008082302	254.332841251206	287.518364901752	379.881217545766	231.558845219714	299.826114283777	342.447210065975	379.61937595372	369.768741565145
Rap1b	222.191987043738	225.040393355729	299.535386345014	387.222742199459	117.092114476182	350.188843446785	546.760408482006	407.430319247033	416.583257704812
Cox6a1	435.057396853542	307.803182647712	357.39511921998	251.148436408909	230.24615335339	194.400134569212	267.604566123235	456.360197603705	336.537028699804
Rpl37a-ps1	327.253136473062	276.650896790617	302.650910422897	295.197584331069	220.532233542585	246.105869843234	267.123262946755	412.644871114529	440.58393921867
Rpl31	350.295268462783	295.249276406793	311.107332920007	291.270722307001	310.057818825944	233.011560260852	247.389832711048	349.461884320034	361.59268522526
Timm8b	793.856309264912	535.633332945867	545.216713629483	189.172309681217	342.875115484067	124.899568324261	184.579768180325	292.101813777576	204.797024126487
Cntnap5a	161.843546118279	219.460879470876	260.813872805614	397.125263825371	178.526093820188	493.890497325235	404.535319831977	345.98551640837	452.848023728498
Hspa5	341.517313419079	342.210184937637	433.057846825704	294.856118068107	100.552196960488	379.063474833576	255.331335122979	322.780760598012	437.287142307426
Rps11	324.78433661702	285.950086598705	350.273921327676	273.685209764433	210.818313731781	249.127633593015	277.952584417569	374.75246087739	391.659473055806
Ldha	134.961058796937	174.824768392054	393.891258418035	359.222508636535	54.0829048925864	322.657218171007	515.716353599005	875.87089534377	661.469332272029
Atp5f1a	669.867694272604	615.141405805019	546.55193823429	200.611429490461	71.6729759013402	118.520289296946	296.001453535593	419.945243729023	363.175147742657
Dst	422.164775383103	482.627951039766	473.55965983818	293.148786753294	124.180650554337	180.634321931323	366.031065713526	292.797087359909	255.172080930298
Naca	288.575272061744	261.772193097676	307.101659105586	289.73412412367	221.057310289115	268.601222202711	283.968874123577	419.076151751107	358.164016437566
Dazap2	257.578118313667	281.300491694661	221.647284397945	377.320220573547	142.29579830962	296.804350533996	435.579374714978	454.708922845664	320.448659772932
Bola2	438.074818899815	424.97297422962	583.048077432345	228.270196790422	128.381264526576	179.962818875817	316.938141712501	304.442919863984	291.304975077534
Cstb	401.042821059192	288.739843541131	325.794803572883	267.709550162589	132.581878498816	270.615731369232	359.052169654557	436.110354518261	282.865174984749
Cnbp	336.305402611881	308.268142138116	385.879910789193	249.099638831134	134.944723858201	180.634321931323	414.40203494983	453.492194076582	351.438550738628
Vcp	344.260424370237	399.400202257378	407.243504466104	312.612363742156	63.7968247033907	194.400134569212	365.068459360565	462.965296635867	426.737392191444
Macf1	217.803009521887	265.491869020912	329.800477387304	339.758931647674	178.263555446923	309.898660116378	388.171011831635	310.874200500562	351.438550738628
Ywhaq	511.59019239083	450.080786711458	349.383771591138	201.977294542311	106.328041172318	104.754476659057	321.991825065548	602.628377486972	414.209563928716
Atp5pd	445.48121846794	434.737123528113	401.902606046876	224.514067897835	191.390474110172	149.073678322505	196.371696004101	410.472141169739	359.350863325614
Ncam2	412.289575958937	422.183217287194	457.536964580497	294.856118068107	136.782492471056	182.984582625597	397.556423773008	321.911668620096	179.082008218783
Prdx1	287.478027681281	184.123958200142	244.791177547931	281.368200681089	330.535811940613	303.519381089064	295.520150359112	347.63679116641	342.207519387144
Pfdn5	392.81348820572	317.1023724558	283.512691087331	263.953421270002	228.408384740535	229.318293455565	248.111787475769	376.403735635431	278.777146814806
Tspan3	718.146447012972	702.553790001046	503.3796760122	254.733832170015	56.4457502519712	74.5368391612524	383.357980066829	414.296145872569	284.843253131496
Zfp91	239.473586036029	325.936602773483	297.310012003669	335.14913709768	215.018927704021	260.878937064383	280.599751888213	346.593880792911	294.997387618128
Ptn	488.548060401109	481.233072568552	359.620493561324	315.685560108818	70.3602840350153	164.854000126914	334.265056065804	315.045841994559	377.944797905031
Serpine2	252.9148296967	276.650896790617	222.092359266214	454.833062266032	80.0742038458196	477.438672465319	329.211372712757	414.209236674778	332.053384900512
Stmn4	372.788778262272	384.056539074033	292.414188452711	301.685443327357	95.0388911219236	180.634321931323	317.178793300741	418.207059773191	417.110745210611
Gdi1	346.454913131162	315.242534494182	301.760760686359	344.368726197667	121.817805194952	197.421898318993	363.865201419363	395.002303962833	303.569059587362
Hbb	141.544525079715	249.683246347162	843.861950237959	193.61137109973	42.0061397223972	132.957604990342	322.954431418509	1535.16406979087	705.6464108827
LOC108351137	858.868038807339	601.657580583292	594.620024007338	97.8300843387523	143.608490175945	102.06846443703	173.26914353303	417.685604586442	338.646978723
Ubc	473.186639074628	466.354368875612	515.841772323731	221.611604662654	45.9442153213719	145.716163044971	356.886305360394	482.432956941186	370.032485318045
Dpy19l1	285.557850015471	322.216926850248	351.164071064214	364.856701975416	61.1714409707409	188.692358597405	419.696369891117	374.057187295057	499.530667991715
LOC100365839	187.628789059157	213.416406095619	275.946418326759	369.125030262448	117.354652849447	383.092493166617	374.213219713697	382.226651887468	397.725579372496
Selenof	383.486910971785	316.172453474991	506.495200090083	193.952837362692	103.440119066403	173.583539848502	411.995519067427	357.631348912444	329.284075495067
Cltc	398.299710108035	398.935242766974	327.13002817769	312.953830005119	66.1596700627755	204.136928874061	424.268750067683	371.189183767934	299.08541578807
Kcnj10	486.627882735299	468.679166327634	421.040825382442	342.319928619892	70.0977456617503	144.037405406204	447.852605715235	203.36752283235	328.624716112818
Gltp	203.264521480753	218.995919980472	225.207883344097	435.028019014207	114.466730743532	233.683063316359	437.985890597382	358.152804099194	531.04804646321
Rps29	206.00763243191	161.340943170326	218.531760320062	361.442039345792	203.729777653626	329.372248726075	347.500893419021	361.976808802024	432.539754755234
Nkain2	241.119452606723	347.324739332086	361.845867902669	316.880692029187	301.3940525082	226.296529705784	326.082902065633	234.82865243291	189.895502087664
Me1	301.193582437068	326.866521754292	247.906701625814	382.612947649466	154.37256347981	199.772159013267	469.511248656863	281.759619240375	246.072921455264
Ptgds	344.809046560468	563.995861860535	811.816559722594	230.148261236716	71.4104375280752	154.109951238806	128.748599708571	531.189016902275	331.921513024062
Lamp2	390.344688349679	360.808564553813	347.158397249793	257.807028536677	60.9089025974759	187.685104014145	439.429800126823	404.214678928743	356.713425796618
Wnk1	249.348785460195	317.1023724558	323.124354363269	354.612714086542	120.242574955362	238.047833177153	397.556423773008	273.850882241339	324.668559819325
Ugt8	992.731853223814	853.665624382476	591.949574797725	198.391898781204	78.2364352329647	71.1793238837185	349.666757713184	167.908570133376	271.392321733619
Rpl28	359.621845696717	261.307233607272	332.916001465186	244.148378018178	173.800403101418	191.714122347185	254.850031946498	374.144096492849	356.185938290819
Ncam1	470.443528123471	467.284287856421	369.857215531511	258.660694194083	99.2395050941633	152.095442072285	308.274684535849	316.262570763642	274.689118644864
Ccni	236.730475084872	221.320717432494	185.596220068159	406.51558605684	181.151477552838	304.862387200077	341.965906889494	320.781849048805	340.625056869747
Lgi3	484.707705069488	596.543026188843	419.705600777635	315.173360714375	111.841347010882	149.745181378012	357.126956948634	213.883535765134	163.125511168361
Ndufb2	694.007070642788	590.498552813586	551.892836653518	157.586680357187	184.827014778548	115.162774019412	166.04959588582	264.725416473221	234.863811957034
Cct7	363.187889933222	379.406944169989	524.743269689111	277.270605525539	79.5491270992896	205.144183457321	305.627517065206	317.479299532724	248.710358984259
Kif21a	403.237309820118	457.520138557928	344.48794804018	342.490661751374	202.154547414036	196.078892207979	327.045508418594	207.278436732972	133.454338967164
Hnrnph1	217.254387331655	221.785676922898	250.132075967159	377.66168683651	136.257415724526	439.83450135694	484.912950304244	232.221376499162	243.303612049819
Morf4l1	436.703263424236	395.680526334143	366.741691453628	225.879932949685	137.570107590851	135.643617212369	292.151028123748	378.402647184637	243.699227679168
Hnrnpu	274.585406210842	272.931220867382	314.667931866159	284.27066391627	109.741040024763	230.997051094332	365.549762537045	357.37062131907	321.503634784531
Csde1	354.95855707975	358.948726592196	349.828846459407	259.855826114452	110.003578398028	191.714122347185	312.365761535935	331.819317168338	280.227737455754
Rtn1	543.135968329138	557.486428994874	536.315216264104	318.417290212518	57.4959037450311	116.505780130426	320.307263947865	282.454892822708	218.907314906612
Rpl10	359.073223506486	238.059259087052	245.2362524162	247.22157438484	285.116673365771	215.216729289922	200.462773004186	363.88881115344	294.469900112329
ENSRNOG00000064200	505.555348298284	321.287007869439	398.342007100724	177.050257346049	227.62076962074	154.781454294312	191.318012651054	368.581907834186	238.424352621178
Cox5a	215.059898570729	195.747945460252	259.923723069076	282.734065732939	130.481571512696	168.883018459955	373.972568125456	666.332819468216	393.637551202553
Calm2	674.530982889571	535.633332945867	419.260525909366	157.074480962744	221.31984866238	123.220810685494	176.397614180154	254.209403540437	223.654702458804
S100a6	89.9740391979582	334.770833091167	435.728296035318	277.782804919983	65.1095165697156	325.343230393034	172.306537180069	741.335457162369	627.842003777338
Atp5f1d	595.803698591358	728.591521463692	706.778890811118	179.269788055305	52.2451362797315	114.827022491659	363.865201419363	245.953029750235	210.863130443177
Rhoa	256.480873933204	223.180555394111	282.177466482524	283.416998258864	87.1627399239741	204.808431929567	508.015502775314	418.728514959941	351.966038244427
Ids	515.43054772245	435.202083018517	349.828846459407	267.709550162589	90.0506620298889	146.051914572724	426.434614361846	266.724328022428	194.379145886956
Dnaja1	366.205311979495	366.388078438666	406.353354729566	262.929022481114	86.6376631774442	196.078892207979	294.798195594391	271.678152296549	282.2058156025
Rps27a-ps1	195.035188627281	202.722337816318	263.929396883497	334.466204571755	137.045030844321	297.140102061749	268.326520887956	350.157157902367	400.231145025041
Atf4	214.785587475614	267.351706982529	376.533338555545	277.953538051464	119.980036582097	246.105869843234	309.959245653531	363.714992757857	265.58995916983
Pomp	362.63926774299	354.299131688152	331.135701992111	207.952954144154	144.39610529574	201.450916652033	251.721561299374	326.083310114093	250.292821501657
Ccdc88a	256.206562838088	257.587557684037	252.357450308504	270.099814003327	258.600297666008	231.668554149839	306.830775006407	256.990497869769	246.864152713963
Dlg5	179.399456205685	207.836892210766	291.524038716173	348.124855090255	131.531725005756	412.302876081162	286.616041594221	275.936702988338	315.569400344291
Alpk3	252.091896411353	352.904253216939	341.372423962297	261.733890560746	224.732847514825	329.372248726075	315.494232183059	164.692929815087	164.444229932859
Smdt1	505.555348298284	536.563251926676	428.162023274745	198.562631912686	133.632031991876	122.88505915774	202.147334121868	271.851970692133	236.446274474431
Uchl1	303.936693388225	298.968952330028	247.016551889276	323.710017288437	192.965704349762	189.699613180665	255.090683534739	335.817140266752	213.896183601521
Sod2	332.190736185145	338.955468504807	310.662258051738	276.416939868133	100.027120213958	158.810472627353	300.573833712159	409.689958389614	254.512721548049
Txn1	198.32692176867	164.130700112753	275.50134345849	250.806970145946	166.711867023264	245.434366787727	307.071426594648	458.706745944078	366.9994321597
Clic4	280.071628113157	277.580815771426	401.902606046876	257.124096010752	67.4723619291005	155.117205822066	387.689708655155	384.399381832258	381.109722939825
Dbi	419.421664431946	330.121238187123	260.813872805614	222.806736583022	259.650451159068	155.117205822066	222.602719122296	295.317454095865	222.072239941407
Sypl1	333.836602755839	336.630671052785	264.819546620035	318.758756475481	67.9974386756304	168.547266932201	501.517909892826	329.73349642134	263.084393517284
Atp5pf	598.546809542515	460.309895500355	380.093937501697	156.220815305337	291.680132697395	123.892313741001	158.10809347389	258.989409418976	190.027373964113
Rab31	137.429858652979	162.735821641539	182.480695990276	448.003737006782	110.003578398028	361.6043953904	533.043267952308	328.603676850049	360.010222707862
Atp1a2	975.998876421754	961.071266665892	743.720104877442	154.001284596081	81.3868957121445	67.4860570784312	182.654555474402	298.533094414155	137.542367137106
Uqcrh	298.45047148591	246.428529914331	249.68700109889	290.075590386632	196.903779948737	195.071637624719	226.453144534141	335.034957486628	297.766697023573
Arpc1a	245.782741223691	300.363830801241	280.842241877717	324.051483551399	79.2865887260247	261.886191647643	305.868168653446	357.196802923486	302.514084575764
Vapa	317.377937048895	263.16707156889	283.512691087331	242.099580440403	77.9738968596997	183.32033415335	345.335029124858	495.816973401092	307.920831510205
Zwint	644.356762426841	527.264062118588	437.953670376662	221.440871531172	100.289658587223	82.2591242995803	271.695643123321	303.573827886068	185.411858288372
Ppt1	360.993401172296	369.642794871497	287.963439770021	275.904740473689	65.8971316895106	210.851959429128	434.857419950257	252.73194717798	254.908337177399
Camta1	455.08210679699	455.195341105906	378.75871289689	338.905265990268	138.357722710646	109.454998047605	233.19138900487	250.733035628773	174.202748790141
Txndc15	351.392512843245	366.85303792907	316.893306207504	271.465679055177	79.5491270992896	157.131714988586	288.300602711903	341.031692134248	302.777828328664
Gna12	252.366207506468	247.823408385544	207.849963481607	383.466613306872	116.304499356387	210.851959429128	438.226542185622	252.818856375772	301.854725193515
Nedd4	478.398549881827	493.322019319067	492.697879173745	194.123570494173	68.7850537954254	119.191792352453	314.050322653617	262.118140539473	266.381190428528
Sh3bgrl	321.218292380516	296.644154878006	228.768482290248	240.733715388553	213.443697464431	188.020855541898	380.710812596185	225.529368269209	218.775443030163
Agt	1017.96847397446	1141.01058945239	759.742800135125	242.270313571884	91.3633538962139	65.8072994396643	278.193236005809	119.152510172287	84.0023852985012
Arl2bp	245.782741223691	291.064640993153	247.016551889276	333.441805782868	127.593649406781	204.808431929567	325.842250477393	275.067611010422	272.183552992318
Sptbn1	261.418473645287	299.898871310837	285.738065428676	270.099814003327	143.34595180268	221.596008317237	226.2124929459	251.428309211106	342.471263140043
Pkp4	209.847987763531	253.402922270397	233.219230972938	303.904974036613	286.429365232096	288.746313867915	241.37354300504	171.819484033998	279.172762444156
Dync1i2	278.425761542462	285.020167617896	287.518364901752	267.197350768145	114.991807490062	179.627067348063	288.059951123662	328.603676850049	299.744775170319
Cox7a2l	274.311095115726	223.180555394111	202.954139930648	309.880633638456	146.233873908595	211.523462484635	318.622702830183	307.48474178669	300.008518923219
Pebp1	965.849365902473	695.114438154576	667.16722753518	91.342225342465	122.080343568217	58.4207658290897	164.365034768138	304.703647457358	214.951158613119
Prdx2	414.484064719863	327.331481244697	360.065568429593	174.147794110868	105.277887679258	150.416684433518	262.550882770189	322.259305411262	289.458768807237
Picalm	207.379187907489	235.73446163503	340.03719935749	243.977644886696	76.9237433666398	176.605303598283	384.32058641979	345.637879617203	442.430145488966
Prdx6	281.443183588735	244.103732462309	167.348150469131	304.246440299575	128.906341273106	233.011560260852	400.684894420132	297.316365645072	257.150159077045
Tmbim1	185.982922488462	182.264120238524	404.57305525649	250.294770751502	53.0327513995264	140.008387073163	515.716353599005	695.79503751957	342.075647510694
Ppp3ca	403.785932010349	365.923118948262	350.718996195945	233.562923866341	129.956494766166	157.467466516339	243.780058887444	213.883535765134	243.831099555618
Atp6ap2	318.475181429358	333.840914110358	276.836568063297	307.6611029292	52.7702130262615	196.078892207979	347.260241830781	312.177838467436	294.865515741678
Dclk1	218.625942807234	248.753327366353	396.11663275938	252.343568329277	110.528655144558	177.276806653789	295.760801947353	288.886173459287	324.009200437076
Atp5mf	396.105221347109	296.644154878006	306.211509369049	177.391723609012	236.021997565219	160.824981793873	193.724528533457	280.455981273501	220.753521176909
Rpl9	195.583810817513	237.129340106243	317.783455944042	327.124679918062	90.3132004031539	268.936973730465	286.13473841774	322.085487015679	266.644934181428
Sqstm1	399.122643393382	387.776214997268	353.389445405559	217.343276375622	54.0829048925864	134.300611101356	313.087716300656	331.645498772755	309.503294027602
Map4k4	206.830565717258	225.505352846133	270.605519907531	277.099872394058	157.260485585724	212.530717067895	289.263209064864	284.019258382957	289.063153177888
Gpm6a	509.944325820135	437.061920980135	327.575103045959	274.70960855332	93.2011225090687	98.375197631743	319.344657594904	235.610835213034	192.269195863759
Nme2	370.868600596462	320.822048379035	422.821124855518	128.049848610932	173.800403101418	141.68714471193	168.937414944704	319.912757070889	305.283393981209
Atp6v1b2	242.491008082302	249.218286856758	240.785503733511	366.564033290229	101.864888826813	276.995010396546	256.775244652421	262.726504924014	255.172080930298
Gnb2	349.472335177435	313.847656022969	383.654536447849	213.757880614516	64.8469781964506	186.006346375378	369.15953636065	249.081760870733	246.864152713963
Psmc1	284.186294539893	287.344965069918	283.067616219062	263.611955007039	133.894570365141	184.327588736611	192.280619004015	337.294596629209	250.556565254556
Atp5if1	616.377030725037	529.58885957061	490.917579700669	130.781578714632	176.688325207333	119.191792352453	108.052563119903	227.78900741179	217.588596142115
ENSRNOG00000065188	230.147008802094	240.849016029478	203.844289667186	314.148961925487	108.428348158438	256.514167203589	315.494232183059	291.406540195243	267.040549810777
Sat1	117.405148709531	107.87060177382	155.331129025869	320.636820921775	95.3014294951886	298.14735664501	446.649347774033	691.536486827781	405.506020083032
Tmem256	372.788778262272	290.134722012345	371.637515004587	172.440462796056	159.623330945109	174.590794431762	236.319859651994	211.276259831386	241.589277655972
Igfbp2	102.318038478166	246.428529914331	344.042873171911	390.978871092047	64.3219014499207	197.086146791239	665.160989896243	410.906687158697	192.401067740209
Zeb2	186.257233583578	203.652256797127	203.844289667186	289.563390992188	162.773791424289	335.415776225636	355.923699007433	201.629338876518	258.337005965092
Hsbp1	350.020957367667	333.375954619954	279.507017272911	196.684567466392	182.726707792428	128.257083601795	209.366881769078	265.073053264388	264.139368528882
Nudt3	270.470739784106	300.363830801241	276.391493195028	281.197467549607	160.410946064904	226.296529705784	264.716747064351	184.768954504947	194.642889639855
Purb	292.141316298249	323.146845831057	306.211509369049	261.392424297783	123.130497061277	165.525503182421	229.100312004784	283.584712393999	216.006133624717
Flywch1	389.247443969216	487.742505434214	406.798429597835	236.465387101522	175.113094967743	146.387666100478	170.862627650627	185.377318889488	143.476601577346
Luc7l2	214.236965285382	216.206163038045	248.351776494083	293.660986147738	127.593649406781	276.659258868793	286.616041594221	256.729770276394	243.962971432068
Clcn3	248.525852174848	286.880005579514	242.120728338317	418.637638392008	96.0890446149835	180.634321931323	299.370575770957	256.295224287436	218.116083647914
Akr1a1	201.892966005175	188.308593613781	214.971161373911	301.173243932913	77.4488201131698	243.084106093454	337.152875124688	365.018630724731	356.185938290819
Rab10	257.578118313667	240.384056539074	235.444605314283	280.856001286645	86.1125864309142	187.349352486391	343.169164830696	292.014904579784	308.580190892453
Clstn1	341.791624514195	391.495890920504	338.701974752683	314.661161319931	85.8500480576492	155.788708877573	246.186574769847	222.574455544294	194.642889639855
Serinc5	225.758031280243	201.792418835509	164.677701259517	409.759515554983	105.277887679258	242.412603037947	446.649347774033	252.992674771355	220.621649300459
H1f0	141.818836174831	153.901591323856	169.128449942207	383.466613306872	121.030190075157	352.203352613305	313.087716300656	332.253863157296	300.799750181917
Anp32b	120.971192946035	130.653616803636	188.266669277773	270.441280266289	262.538373264982	420.360912747243	200.703424592426	259.337046210142	394.033166831902
Stmn2	439.994996565625	474.723639702891	377.868563160352	296.563449382919	82.9621259517344	105.090228186811	296.001453535593	290.102902228369	104.574398024665
Tmpo	284.734916730124	285.020167617896	303.095985291166	216.318877586735	82.9621259517344	165.525503182421	280.359100299972	327.734584872133	273.370399880366
Rpl26	276.779894971768	210.161689662788	234.109380709476	231.855592551528	318.984123516954	199.772159013267	128.507948120331	288.364718272537	238.688096374077
Ghitm	319.02380361959	307.803182647712	270.160445039262	253.197233986683	64.8469781964506	139.67263554541	292.872982888469	357.544439714653	281.942071849601
Glo1	224.66078689978	184.588917690546	185.596220068159	297.587848171807	126.280957540456	204.136928874061	341.003300536533	295.491272491449	299.612903293869
Pfn2	409.272153912664	327.796440735101	254.13774978158	283.929197653307	74.29835963399	119.86329540796	361.45868553696	310.961109698354	181.323830118429
Lmbrd1	323.961403331673	315.707493984587	222.982509002752	286.148728362563	83.2246643249994	182.984582625597	323.195083006749	287.582535492413	190.159245840563
Tmem47	256.75518502832	229.689988259773	242.565803206586	333.100339519905	135.469800604731	149.745181378012	361.939988713441	240.130113498198	194.774761516305
Rpl37	265.807451167139	210.626649153193	287.518364901752	197.026033729355	191.915550856702	155.452957349819	155.701577591487	336.946959838043	312.140731556597
Ssr3	196.955366293092	239.454137558265	233.664305841207	277.099872394058	86.3751248041792	249.463385120768	329.933327477478	274.024700636923	257.545774706394
Nap1l1	198.601232863786	211.091608643597	237.669979655628	229.977528105234	132.844416872081	214.209474706662	252.443516064095	308.614561357981	296.052362629726
Hmox1	32.9173314138872	46.9609085308443	132.187235875883	415.393708893864	46.7318304411669	820.912485357037	530.636752069904	789.483152738917	885.124034730832
Aamp	223.837853614433	208.766811191575	244.346102679662	270.270547134808	112.628962130677	214.545226234416	357.608260125115	246.039938948027	224.841549346852
Gng10-1	158.003190786658	141.812644573342	172.24397402009	303.392774642169	141.24564481656	279.34527109082	422.584188950001	238.218111146783	311.349500297899
Mdh1	574.133122077215	485.417707982192	382.319311843042	145.293894890538	154.37256347981	88.3026517991413	161.717867297495	253.166493166938	165.235461191557
Ppial4d	230.969942087442	252.473003289588	293.304338189248	206.245622829342	76.1361282468449	177.948309709296	311.643806771214	311.221837291729	308.843934645353
Vdac2	175.559100874065	177.149565844076	183.370845726814	273.002277238508	117.092114476182	234.018814844112	291.188421770787	368.581907834186	302.250340822865
Sys1	370.319978406231	283.160329656279	298.645236608476	196.34310120343	110.003578398028	141.351393184177	250.758954946413	220.140998006129	253.98523404225
LOC103691527	416.678553480788	289.204803031536	235.889680182552	212.392015562666	158.310639078784	142.358647767437	256.29394147594	215.882447314341	176.840186319137
Tax1bp1	242.216696987186	261.307233607272	210.520412691221	220.757939005247	128.118726153311	192.049873874939	250.037000181692	311.917110874061	234.204452574785
Clasp2	256.75518502832	266.886747492125	210.520412691221	292.636587358851	113.941653997002	191.714122347185	268.567172476197	248.038850497234	212.577464837024
Mrpl54	416.952864575904	324.54172430227	392.110958944959	159.635477934962	140.458029696766	124.228065268754	216.105126239807	212.232261007093	187.389936435118
Rps4x	227.678208946053	200.397540364296	259.033573332538	187.464978366405	209.243083492191	150.416684433518	160.995912532774	363.975720351231	306.865856498606
Atn1	354.135623794403	286.880005579514	254.13774978158	218.538408295991	109.215963278233	185.334843319871	199.018863474744	200.238791711852	267.040549810777
Rpl32	380.743800020628	244.568691952714	329.355402519035	173.806327847905	205.305007893216	141.68714471193	133.080328296897	267.245783209178	217.720468018564
Hnrnpab	146.482124791798	137.163049669298	236.77982991909	315.344093845856	51.1949827866716	313.591926921665	378.785599890263	366.409177889396	353.680372638274
Luc7l3	161.843546118279	146.92719896779	180.255321648931	221.782337794135	313.470817678389	309.227157060871	191.558664239294	236.914473179908	280.491481208653
Nrxn1	313.811892812391	364.993199967453	348.4936218546	226.392132344128	176.163248460803	127.921332074041	271.936294711561	157.566375596175	133.981826472963
Ppp1cb	350.569579557898	305.013425705285	314.22285699789	194.635769888617	89.263046910094	83.9378819383473	318.622702830183	366.669905482771	203.742049114889
Eid1	266.35607335737	206.442013739553	201.618915325842	247.050841253359	120.505113328627	145.044659989464	290.225815417825	337.381505827001	249.633462119408
Prkacb	342.614557799542	285.950086598705	262.59417227869	275.221807947764	79.2865887260247	138.329629434396	334.505707654044	241.520660662863	186.07121767062
Serinc3	221.094742663275	225.970312336538	209.185188086414	348.978520747661	38.0680641234224	196.078892207979	350.870015654386	364.410266340189	324.932303572224
Sdc4	142.916080555293	162.270862151135	233.219230972938	230.318994368197	121.555266821687	214.880977762169	326.564205242114	398.391762676706	249.501590242958
Cct4	134.961058796937	165.99053807437	231.438931499862	309.368434244012	88.4754317902991	325.007478865281	282.043661417654	281.846528438167	280.755224961553
Spag9	313.263270622159	340.35034697602	243.455952943124	233.050724471897	93.9887376288637	144.037405406204	253.165470828816	227.528279818415	217.984211771464
Btf3	220.271809377928	183.194039219333	214.526086505642	222.806736583022	101.602350453548	189.028110125158	281.562358241174	371.710638954684	261.765674752786
Nme1	174.736167588718	159.016145718304	189.156819014311	238.514184679297	155.685255346135	302.512126505804	232.710085828389	256.382133485227	281.150840590902
Tspan7	611.71374210807	524.009345685757	414.809777226676	214.099346877479	35.9677571373026	47.3409654132279	251.240258122894	290.102902228369	267.304293563677
Rpl12	210.670921048878	205.04713526834	359.175418693055	161.172076118293	110.003578398028	139.67263554541	237.523117593195	297.316365645072	358.691503943365
Pcbp2	404.608865295696	481.698032058957	393.001108681497	161.172076118293	63.2717479568607	119.86329540796	256.775244652421	204.497342403641	195.961608404353
Apbb1	462.76281746023	427.762731172047	321.344054890193	175.513659162718	41.4810629758672	85.9523911048676	338.59678465413	283.323984800624	248.57848710781
Aplp1	572.487255506521	429.622569133664	332.470926596917	174.48926037383	48.3070606807567	48.6839715242414	304.905562300485	319.565120279722	283.524534366998
Septin7	307.228426529614	239.91909704867	188.711744146042	215.977411323772	197.428856695267	157.467466516339	224.768583416458	250.646126430982	181.719445747778
Psma7	312.988959527044	298.039033349219	311.552407788276	166.806269457174	134.419647111671	147.730672211491	161.236564121014	278.804706515461	220.621649300459
Snrpd2	388.424510683869	335.700752071976	337.811825016145	152.635419544231	137.045030844321	144.708908461711	200.222121415946	195.111149042148	182.510677006477
Msmo1	275.682650591305	287.809924560323	266.599846093111	235.270255181153	83.7497410715294	124.899568324261	284.209525711817	260.379956583641	243.435483926269
Tmem50a	219.174564997465	200.8624998547	166.903075600862	272.148611581101	83.7497410715294	303.18362956131	286.616041594221	225.703186664792	280.755224961553
Lpar1	198.601232863786	198.072742912274	182.035621122007	264.807086927408	273.827523315377	243.419857621207	230.062918357745	165.996567781961	187.521808311568
Actr2	237.004786179988	201.327459345105	242.120728338317	224.855534160797	85.3249713111193	173.919291376256	354.23913788975	245.431574563485	273.370399880366
Ndufc1	514.881925532218	373.827430285136	366.741691453628	137.269437710919	171.175019368768	117.513034713686	179.285433239038	157.131829607217	162.993639291911
LOC108352861	171.444434447329	157.621267247091	208.295038349876	247.392307516321	112.366423757412	256.178415675836	201.184727768907	345.550970419412	318.998069131985
Fkbp2	357.975979126023	338.025549523998	334.251226069993	194.97723615158	114.466730743532	111.805258741879	197.334302357062	219.706452017171	201.500227215243
Peds1	299.822026961489	325.006683792675	327.575103045959	222.636003451541	50.4073676668766	136.986623323383	395.149907890605	185.290409691697	242.248637038221
Ahnak	70.223640349626	182.729079728929	227.433257685442	348.978520747661	54.0829048925864	350.188843446785	281.803009829414	382.139742689676	402.472966924687
Cd59	644.082451331725	586.313917399947	468.663836287221	122.586388403533	78.2364352329647	59.4280204123499	249.315045416971	221.705363566378	150.597682905633
Dpp7	153.614213264807	192.958188517825	195.387867170076	360.759106819867	49.3572141738167	299.826114283777	427.156569126567	186.420229262987	346.427419433536
Ptges3	247.702918889501	217.601041509258	242.120728338317	215.123745666366	89.000508536829	178.28406123705	269.529778829158	270.548332725259	265.32621541693
Rpl38-ps9	185.159989203115	191.098350556208	243.901027811393	236.636120233003	140.195491323501	219.581499150716	185.542374533286	240.912296278322	284.579509378596
Zranb2	183.788433727537	171.570051959223	158.891727972021	250.636237014465	205.567546266481	229.654044983318	257.978502593623	219.532633621588	235.655043215733
Eef1g	281.717494683851	235.73446163503	320.898980021924	158.269612883112	144.658643669005	143.030150822944	160.273957768053	282.454892822708	250.820309007456
Srp9	204.361765861216	223.180555394111	178.920097044124	263.953421270002	126.806034286986	193.392879985952	227.897054063583	292.536359766534	225.237164976201
Srsf2	172.815989922908	183.658998709737	230.993856631593	301.343977064394	69.8352072884853	209.844704845868	317.419444888981	301.488007139069	255.172080930298
Gabarap	260.046918169709	171.570051959223	196.723091774883	191.733306653436	128.381264526576	179.627067348063	257.256547828902	278.283251328711	284.711381255046
Pdia6	169.524256781519	174.824768392054	225.207883344097	252.172835197796	60.121287477681	270.615731369232	328.248766359796	224.747185489084	382.560313580772
Itgb1	131.943636750664	161.805902660731	230.548781763324	272.660810975545	51.9825979064665	208.501698734855	374.213219713697	427.853980728059	325.064175448674
Atp6v1e1	443.56104080213	356.158969649769	366.741691453628	194.294303625655	64.8469781964506	91.6601670766752	234.153995357831	257.511953056518	187.521808311568
C17h6orf62-ps1	168.975634591287	185.518836671355	175.804572966242	266.855884505183	129.693956392901	240.062342343673	320.788567124346	230.917738532288	222.731599323656
Lmo4	211.219543239109	220.855757942089	308.881958578662	163.562339959031	86.6376631774442	138.66538096215	273.380204241003	390.396116479879	229.720808775493
Rrbp1	233.987364133715	269.676504434551	320.898980021924	200.440696358979	58.2835188648261	135.643617212369	259.903715299545	257.164316265352	320.448659772932
Rnf13	337.676958087459	312.452777551756	235.889680182552	206.245622829342	52.7702130262615	105.425979714564	380.951464184426	287.669444690204	217.852339895014
Sh3glb1	221.643364853507	218.066000999663	291.524038716173	190.87964099603	85.0624329378543	142.022896239684	328.970721124517	248.212668892817	257.545774706394
Uqcrc1	509.395703629904	524.474305176161	548.332237707366	138.806035894251	36.4928338838325	75.5440937445126	224.046628651737	288.625445865912	180.268855106831
LOC100911576	249.07447436508	210.626649153193	233.219230972938	208.465153538598	103.965195812933	205.479934985074	238.245072357916	177.555491088244	284.975125007945
Stmn3	427.925308380533	335.700752071976	347.603472118062	266.172951979258	112.366423757412	93.3389247154422	222.121415945815	221.010089984045	91.2553385032384
LOC100362751	96.0088832905042	112.985156168269	151.325455211448	320.466087790293	176.950863580598	446.549531912008	212.014049239721	255.599950705103	256.622671571245
Ctbp1	219.174564997465	208.766811191575	256.363124122924	243.636178623734	71.9355142746052	195.743140680226	278.193236005809	235.176289224076	226.160268111349
Erp29	146.482124791798	171.570051959223	215.416236242179	334.466204571755	75.085974753785	359.925637751633	287.337996358941	129.581613907279	315.305656591392
Micos10	262.241406930634	245.033651443118	238.560129392166	168.684333903468	155.685255346135	162.839490960394	173.750446709511	245.605392959069	208.489436667081
Ankub1	204.636076956332	172.035011449627	192.272343092193	241.075181651515	139.932952950236	203.1296742908	233.43204059311	231.526102916829	226.687755617149
Laptm4b	164.860968164552	175.754687372863	213.190861900835	304.246440299575	62.2215944638008	163.846745543654	332.580494948121	414.991419454902	210.731258566727
Ktn1	230.42131989721	254.79780074161	233.219230972938	218.709141427472	92.1509690160088	170.561776098722	226.453144534141	221.444635973003	236.841890103781
Twf1	139.075725223673	141.347685082937	294.639562794055	226.733598607091	51.1949827866716	159.48197568286	293.59493765319	438.022356869677	395.22001371995
Uqcrq	343.163179989774	252.008043799184	321.344054890193	155.879349042375	124.968265674132	115.834277074919	172.065885591828	231.439193719038	219.434802412411
Epb41l2	179.948078395916	195.747945460252	183.815920595083	274.368142290358	73.77328288746	207.158692623841	307.071426594648	230.48319254333	273.238528003916
Rpl4-ps1	146.482124791798	198.072742912274	273.275969117145	237.489785890409	65.8971316895106	215.888232345429	298.407969417996	271.243606307592	239.215583879876
Rpl6	168.701323496172	140.417766102128	174.469348361435	230.489727499678	153.059871613485	181.641576514584	176.397614180154	327.213129685383	333.635847417909
Hba-a1	70.7722625398574	111.590277697056	335.5864506748	144.610962364613	46.7318304411669	131.278847351575	292.151028123748	1102.79081077764	632.853135082429
Pgam1	262.51571802575	242.243894500692	317.338381075773	174.48926037383	55.1330583856463	113.484016380646	248.83374224049	314.089840818851	296.052362629726
Nptn	449.32157379956	464.959490404398	388.995434867076	177.733189871974	40.6934478560723	91.6601670766752	250.999606534653	225.442459071417	158.905611121969
Atp5mk	447.40139613375	352.439293726534	282.177466482524	125.318118507232	181.414015926103	96.6964399929761	139.337269591145	237.957383553408	149.147092264686
Spetex-2F	209.847987763531	301.29374978205	279.507017272911	177.22099047753	174.850556594478	231.332802622085	240.170285063839	122.107422897202	128.047592032723
Ndufa1	523.385569480806	498.436573713515	425.491574065131	110.976535462808	122.080343568217	78.5658574942931	113.34689806119	197.457697382521	172.620286272744
Psmb5	341.243002323964	328.72635971591	338.256899884414	150.415888834975	79.5491270992896	101.732712909277	232.228782651908	239.521749113657	179.213880095233
Rps20-ps11	155.534390930617	166.455497564775	186.931444672966	222.636003451541	131.531725005756	226.968032761291	210.088836533799	265.768326846721	254.908337177399
Ndufa13	454.807795701874	358.948726592196	344.933022908449	130.610845583151	103.177580693138	69.5005662449516	147.038120414835	262.987232517389	220.09416179466
Spock1	259.498295979477	249.218286856758	206.069664008531	274.70960855332	73.77328288746	118.520289296946	216.345777828047	257.946499045476	242.51238079112
Eps15	229.049764421632	212.951446605215	210.96548755949	219.050607690435	108.165809785173	168.883018459955	303.221001182803	176.947126703703	195.434120898554
Nap1l5	542.038723948675	461.239814481163	342.707648567104	167.147735720137	113.679115623737	45.3264562467075	171.584582415348	235.176289224076	139.520445283853
Cisd1	295.981671629869	268.281625963338	302.205835554628	171.757530270131	97.6642748545734	131.614598879329	205.275804768993	221.531545170795	176.708314442687
Sgk1	164.586657069436	180.869241767311	108.153192989359	239.880049731147	28.3541443126181	165.189751654667	471.436461362786	727.082348724547	324.404816066425
RGD1560883	200.521410529596	267.816666472934	271.0505947758	183.708849473818	187.452398511197	242.7483545657	234.153995357831	116.892871029705	125.014538874379
Arl6ip1	226.58096456559	209.231770681979	211.855637296028	271.294945923695	58.5460572380911	156.795963460833	254.128077181777	261.249048561557	253.325874660001
Mapt	389.521755064331	381.266782131607	360.510643297862	199.757763833054	139.407876203706	106.768985825578	193.724528533457	107.506677668212	124.22330761568
Hspe1	257.303807218551	224.11047437492	307.101659105586	146.147560547944	138.357722710646	130.271592768315	165.80894429758	228.397371796331	230.643911910641
Atp5pb	250.720340935774	199.932580873891	214.081011637373	176.708791083087	106.065502799053	131.614598879329	276.989978064608	288.53853666812	192.664811493109
Rock2	198.601232863786	205.04713526834	226.988182817173	202.489493936754	82.6995875784694	165.861254710174	231.506827887187	294.187634524575	230.248296281292
Erh	154.985768740385	119.49458903393	154.440979289331	254.221632775571	118.929883089037	245.434366787727	250.758954946413	266.898146418011	277.590299926758
Scp2	257.029496123436	239.91909704867	180.7003965172	190.025975338624	127.856187780046	111.805258741879	253.165470828816	270.809060318633	189.895502087664
Rock1	142.641769460178	173.429889920841	173.134123756628	210.001751721929	171.962634488563	207.830195679348	231.025524710707	216.92535768784	241.853021408872
Osbpl1a	337.402646992343	306.873263666903	233.664305841207	213.928613745998	101.602350453548	116.505780130426	254.850031946498	146.789635070017	170.774080002448
Cox7b	538.472679712171	423.113136268003	322.679279495	116.610728801689	212.656082344636	98.375197631743	110.459079002307	154.524553673469	121.453998210235
Rcn2	392.539177110604	388.706133978077	226.988182817173	215.294478797848	67.7349003023654	89.9814094379083	272.417597888042	215.447901325383	142.553498442198
Pcdhga5	156.63163531108	152.506712852643	162.007252049904	315.514826977337	96.8766597347785	218.574244567456	283.006267770616	210.494077051261	245.809177702365
Mt2A	96.28319438562	109.730439735438	119.280064696083	219.562807084879	103.965195812933	122.549307629987	404.535319831977	852.839957928996	294.997387618128
Aif1	131.395014560433	117.634751072313	115.274390881662	247.22157438484	160.148407691639	203.465425818554	282.765616182375	239.17411232249	367.13130403615
Ran	164.31234597432	144.602401515768	263.484322015228	198.391898781204	81.9119724586745	151.088187489025	234.153995357831	322.69385140022	310.42639716275
Slc25a17	342.888868894658	303.153587743668	259.923723069076	167.318468851618	90.8382771496839	111.133755686372	184.098465003844	211.102441435803	203.610177238439
Ldhb	581.53952164534	490.53226237664	388.995434867076	128.391314873895	89.788123656624	51.7057352740219	148.963333120758	267.854147593719	130.948773314618
Fis1	302.839449007762	199.467621383487	202.954139930648	169.196533297912	169.862327502444	121.87780457448	168.937414944704	260.119228990266	188.708655199616
Arhgdia	149.499546838071	145.067361006172	210.075337822952	208.123687275635	69.0475921686904	203.801177346307	334.987010830525	258.728681825601	305.810881487008
Tmed7	297.353227105447	264.561950040103	267.935070697917	201.123628884904	39.9058327362773	107.440488881085	374.935174478418	248.994851672941	207.830077284832
Dync1li2	170.347190066866	180.404282276907	168.683375073938	279.831602497757	123.655573807807	210.516207901375	223.805977063497	215.100264534216	195.038505269205
Cd164	331.367802899797	315.707493984587	255.918049254655	198.562631912686	38.5931408699524	79.2373605497998	276.508674888127	284.106167580749	273.238528003916
Mog	505.829659393399	407.769473084657	268.825220434455	137.440170842401	40.1683711095423	69.8363177727049	230.784873122466	281.672710042584	248.18287147846
Hspa2	165.958212545014	174.359808901649	194.942792301807	307.831836060681	31.7671431650629	208.165947207101	319.825960771385	246.561394134776	359.218991449164
Atp5f1c	321.766914570747	285.485127108301	283.9577659556	137.952370236844	178.526093820188	123.220810685494	136.690102120501	194.502784657606	156.004429840074
Msn	111.644615712101	119.959548524335	238.115054523897	204.196825251567	67.9974386756304	200.779413596527	311.162503594733	340.336418551915	339.174466228799
Ptprz1	261.967095835519	261.772193097676	199.838615852766	243.12397922929	54.3454432658513	131.950350407082	312.365761535935	240.651568684947	176.972058195587
Eif1b	355.232868174866	369.177835381092	265.264621488304	189.855242207142	60.3838258509459	89.6456579101549	241.37354300504	205.54025277714	176.048955060438
Capza2	221.643364853507	185.983796161759	196.723091774883	200.269963227498	87.1627399239741	146.051914572724	272.176946299801	235.176289224076	237.10563385668
Mff	279.248694827809	284.090248637087	232.3290812364	197.026033729355	75.3485131270499	93.0031731876888	267.604566123235	266.202872835679	169.850976867299
Dusp3	207.927810097721	178.079484824885	183.815920595083	202.318760805273	84.0122794447944	110.798004158618	286.616041594221	388.397204930672	215.214902366019
Ppp1r14a	455.905040082337	314.777575003778	234.554455577745	133.513308818332	133.369493618611	67.4860570784312	194.927786474659	225.616277467	169.5872331144
Pip4k2a	223.289231424201	243.1738134815	203.844289667186	229.465328710791	92.1509690160088	140.67989012867	254.609380358258	187.463139636487	195.038505269205
Tmem208	224.935097994896	252.473003289588	298.645236608476	194.97723615158	75.085974753785	178.955564292556	280.118448711732	155.567464046968	152.971376681729
Rab18	314.360515002622	267.351706982529	267.044920961379	163.733073090512	71.6729759013402	88.3026517991413	288.781905888383	227.615189016207	187.785552064467
Ndufv2	263.612962406213	253.867881760802	239.005204260435	170.391665218281	115.779422609857	120.87054999122	169.418718121185	257.425043858727	172.356542519845
Ppp2r5c	222.74060923397	242.708853991096	219.4219100566	225.879932949685	80.5992805923496	122.213556102234	289.503860653104	199.02206294277	188.181167693817
Rab11a	213.139720904919	192.028269537017	205.624589140262	210.513951116373	70.8853607815452	163.510994015901	271.21433994684	233.959560454994	215.874261748268
Higd1a	267.453317737833	225.040393355729	299.535386345014	144.781695496094	149.64687276104	91.9959186044286	199.018863474744	234.915561630702	166.158564326706
Atp2a2	341.517313419079	332.910995129549	296.419862267131	194.806503020098	46.4692920679019	87.6311487436346	219.955551651652	256.469042683019	183.697523894525
Ube2d3	295.433049439637	255.727719722419	339.147049620952	123.098587797976	74.560898007255	99.3824522150032	232.950737416629	269.939968340717	184.488755153223
Tomm20	267.179006642718	245.033651443118	213.635936769104	210.855417379335	54.8705200123813	105.090228186811	231.747479475428	317.82693632389	216.929236759866
Gpnmb	44.9870195989791	60.9096932429762	105.037668911476	350.17365266803	26.5163756997632	377.048965667056	446.408696185793	540.922847054934	949.081894808969
P4hb	158.55181297689	180.404282276907	270.605519907531	260.026559245933	22.8408384740535	171.904782209735	285.172132064779	297.229456447281	389.54952303261
Tspyl4	429.022552760996	469.609085308443	336.476600411338	234.075123260784	81.9119724586745	59.4280204123499	167.493505415262	171.819484033998	118.42094505189
Chmp5	197.503988483323	164.130700112753	142.423957846069	229.465328710791	113.941653997002	184.999091792117	256.0532898877	246.474484936985	190.291117717013
Hnrnpa3	198.601232863786	182.729079728929	257.253273859462	176.196591688643	74.82343638052	137.993877906643	233.913343769591	261.162139363766	257.545774706394
Gpd1	177.204967444759	195.747945460252	308.436883710393	126.513250427601	32.8172966581228	69.5005662449516	280.840403476453	832.329387250177	353.812244514723
Sfpq	165.135279259667	159.946064699113	192.272343092193	194.806503020098	94.7763527486586	203.1296742908	228.619008828304	246.387575739193	246.864152713963
Lgals1	212.591098714688	179.009403805693	190.492043619117	180.123453712711	164.086483290614	223.946269011511	147.519423591316	162.607109068088	224.050318088153
Itfg1	282.814739064314	265.026909530507	213.190861900835	232.026325683009	70.3602840350153	104.418725131304	239.688981887358	210.320258655678	188.313039570266
Cpeb4	273.213850735263	318.497250927013	256.363124122924	191.221107258992	48.8321374272867	110.462252630865	323.67638618323	237.0013823777	145.059064094743
AABR07049329.1	137.97848084321	121.819386485952	200.283690721035	217.514009507104	111.053731891088	264.572203869671	161.958518885735	270.113786736301	265.985574799179
Plekhb2	215.608520760961	193.888107498634	194.052642565269	225.19700042376	60.3838258509459	130.943095823822	238.004420769676	289.494537843828	254.24897779515
Actg1	137.155547557863	96.7115740041149	126.401262588386	250.977703277427	63.0092095835958	175.933800542776	354.720441066231	368.581907834186	389.945138661959
Ndufb9	411.192331578474	365.923118948262	369.412140663242	98.6837499961585	103.702657439668	69.8363177727049	127.545341767369	257.338134660935	178.686392589434
Sub1	290.221138632439	228.760069278964	220.757134661407	137.952370236844	134.157108738406	119.86329540796	181.932600709682	237.349019168866	164.971717438658
Ptp4a2	113.290482282795	128.793778842018	152.215604947986	253.026500855202	111.841347010882	265.579458452931	208.404275416117	227.354461422832	287.216946907591
Rdx	285.557850015471	258.517476664846	241.675653470048	181.489318764561	59.071133984621	110.798004158618	227.656402475342	208.23443790868	230.248296281292
Cfap20dc	363.462201028337	285.950086598705	209.630262954683	154.001284596081	182.989246165693	85.2808880493609	189.874103121612	149.483820201556	150.729554782083
Fam162a	263.612962406213	238.524218577456	249.68700109889	149.903689440531	137.045030844321	122.213556102234	164.124383179898	178.076946274994	193.851658381157
Ddx17	173.090301018023	180.869241767311	169.573524810476	247.050841253359	79.5491270992896	230.325548038825	261.588276417227	166.691841364294	210.467514813827
Cyrib	199.424166149133	195.747945460252	213.635936769104	189.855242207142	74.29835963399	175.262297487269	362.902595066402	193.112237492941	151.784529793681
Pum2	152.79127997946	177.61452533448	182.480695990276	238.343451547815	93.4636608823337	212.194965540142	239.929633475599	193.112237492941	195.961608404353
Ap1s1	155.534390930617	197.607783421869	195.832942038345	194.123570494173	104.752810932728	210.180456373622	255.81263829946	174.166032374371	185.016242659022
Nuak1	167.604079115709	248.753327366353	239.450279128704	188.660110286774	150.6970262541	220.92450526173	225.73118976942	112.634320337917	131.608132696867
Gap43	187.628789059157	148.787036929408	236.334755050821	159.464744803481	241.535303403784	88.6384033268947	197.334302357062	249.168670068524	186.20308954707
Ppig	158.55181297689	165.525578583966	171.798899151821	178.416122397899	149.64687276104	186.006346375378	143.42834659123	239.17411232249	263.480009146633
Rsrp1	188.177411249388	184.123958200142	192.717417960462	228.953129316347	79.5491270992896	174.590794431762	267.845217711476	185.377318889488	189.895502087664
Aprt	153.614213264807	160.875983679922	282.622541350793	171.245330875687	57.2333653717662	162.50373943264	226.934447710621	265.073053264388	296.052362629726
Tubb4a	292.141316298249	286.880005579514	201.173840457573	172.269729664574	55.6581351321763	95.6891854097159	221.399461181094	219.880270412754	257.809518459293
Srsf5	185.982922488462	187.843634123377	174.024273493166	230.318994368197	56.1832118787062	182.31307957009	289.985163829585	248.734124079566	182.774420759376
Ctsz	91.8942168637683	94.3867765520929	140.198583504724	315.173360714375	29.666836178943	300.833368867037	478.415357421755	259.684683001308	409.989663882324
Vsnl1	1073.10500409272	925.734345395157	607.082120318869	114.561931223914	55.3955967589113	22.4953523594771	114.068852825911	171.90639323179	95.0796229202816
Ap2s1	162.940790498741	178.544444315289	220.312059793138	190.196708470105	61.4339793440059	182.648831097844	268.326520887956	227.615189016207	221.149136806258
Etnk1	259.223984884361	336.630671052785	303.541060159435	234.245856392266	63.2717479568607	136.986623323383	244.742665240405	102.465944196299	134.509313978762
Csnk1a1	182.965500442189	165.060619093561	199.838615852766	205.221224040454	71.6729759013402	129.935841240562	308.51533612409	250.03776204644	205.983871014535
Nfe2l1	169.798567876635	218.066000999663	219.4219100566	221.611604662654	104.490272559463	204.136928874061	154.257668062045	148.527819025849	202.027714721042
Son	210.122298858646	194.818026479443	198.05831637969	171.928263401612	112.103885384147	133.964859573602	180.007388003759	222.487546346502	209.412539802229
Prkar1a	177.479278539875	160.875983679922	162.897401786441	223.83113537191	71.6729759013402	158.810472627353	229.822266769505	266.376691231262	240.929918273723
Tpm1	175.284789778949	179.474363296098	229.658632026786	173.464861584943	104.490272559463	147.394920683738	157.86744188565	210.494077051261	271.26044985717
Lyz2	68.5777737789316	95.7816550233061	91.685422863407	186.78204584048	53.5578281460564	109.119246519851	344.853725948378	866.745429575652	798.747955656235
Lamtor4	194.760877532166	151.11183438143	171.353824283552	205.733423434898	93.2011225090687	201.450916652033	189.392799945131	191.634781130484	240.138687015025
Slc30a9	237.004786179988	225.040393355729	231.884006368131	191.733306653436	91.6258922694788	145.716163044971	224.287280239978	173.905304780997	137.674239013556
Calu	94.6373278149256	124.144183937974	178.475022175855	284.612130179232	65.3720549429806	349.853091919031	184.339116592085	216.056265709924	303.832803340262
Hnrnpm	111.370304616985	105.545804321798	146.874706528759	246.197175595953	67.4723619291005	295.461344422982	292.632331300228	247.517395310484	260.578827864738
Rab6b	351.392512843245	389.171093468482	320.453905153655	156.220815305337	87.1627399239741	81.9233727718269	159.792654591572	163.389291848213	124.48705136858
Cfap36	254.286385172278	188.308593613781	205.624589140262	168.855067034949	201.629470667506	107.776240408838	148.722681532517	204.062796414683	143.872217206695
Acsl3	336.854024802112	358.018807611387	271.0505947758	146.489026810907	68.5225154221604	69.8363177727049	205.035153180752	267.593420000344	124.750795121479
AABR07015346.1	420.244597717293	319.892129398226	353.834520273828	106.366740912814	122.867958688012	73.1938330502388	135.4868441793	195.198058239939	126.333257638876
Dync1h1	274.859717305958	315.242534494182	321.789129758462	174.318527242349	28.0916059393531	103.411470548044	213.698610357404	236.827563982117	213.104952342823
Anxa3	117.130837614415	132.513454765254	133.967535348959	231.684859420047	107.378194665378	174.926545959516	410.070306361504	194.502784657606	211.390617948976
Mgp	16.7329768020593	99.0363714561369	218.086685451793	333.78327204583	53.5578281460564	668.817043284751	176.156962591914	321.04257664218	484.892889705791
Chd4	178.302211825222	171.105092468819	219.4219100566	193.782104231211	71.9355142746052	152.766945127792	182.654555474402	220.923180786254	259.91946848249
Ubb	353.03837941394	183.194039219333	192.272343092193	142.049965392394	239.434996417664	142.358647767437	89.7630424136392	208.842802293221	128.047592032723
Nek7	148.676613552724	173.429889920841	161.117102313366	234.416589523747	131.531725005756	153.774199711052	213.698610357404	202.324612458851	171.433439384696
Rab2a	198.32692176867	167.850376035988	161.562177181635	214.099346877479	85.5875096843842	123.892313741001	230.303569945986	268.114875187094	194.247274010506
Eif5	202.441588195406	184.123958200142	221.202209529676	167.489201983099	107.903271411908	123.892313741001	159.070699826851	263.334869308556	186.730577052869
Map1lc3b	192.017766581008	172.035011449627	170.908749415283	193.61137109973	131.794263379021	146.051914572724	178.563478474317	238.913384729115	160.092458010016
Ndufb7	325.332958807251	302.223668762859	294.194487925786	112.513133646139	119.980036582097	110.126501103112	89.0410876489182	220.054088808338	167.345411214754
Tomm7	282.814739064314	269.211544944147	264.374471751766	144.610962364613	93.9887376288637	112.812513325139	164.124383179898	162.520199870297	173.675261284342
Pcbp1	307.228426529614	292.924478954771	273.721043985414	107.732605964664	50.1448292936116	95.6891854097159	208.163623827876	239.000293926907	222.335983694306
Hp1bp3	253.463451886931	264.096990549698	256.363124122924	178.416122397899	65.8971316895106	105.090228186811	194.446483298178	195.632604228897	172.092798766945
Eml1	147.305058077145	142.74256355415	172.24397402009	233.050724471897	114.204192370267	146.723417628231	263.27283753491	195.719513426689	187.389936435118
Nisch	295.707360534753	285.485127108301	306.656584237317	187.294245234924	39.6432943630123	83.6021304105939	212.736004004442	207.626073524138	189.631758334764
Fntb	184.062744822652	189.23851259459	152.660679816255	190.538174733067	101.602350453548	144.708908461711	190.114754709852	228.31046259854	209.14879604933
Aplp2	269.922117593875	266.42178800172	201.618915325842	201.977294542311	48.8321374272867	91.6601670766752	206.238411121954	211.797715018135	230.907655663541
Dars1	223.014920329086	182.264120238524	223.427583871021	154.684217122006	100.027120213958	129.264338185055	186.264329298007	203.975887216891	192.13732398731
Guk1	167.604079115709	179.474363296098	175.359498097973	201.806561410829	119.717498208832	187.013600958638	159.311351415092	185.377318889488	186.994320805769
Tsc22d1	187.080166868925	194.818026479443	253.247600045042	154.684217122006	58.808595611356	110.126501103112	183.376510239123	299.141458798696	257.809518459293
Fkbp3	325.607269902367	217.601041509258	228.323407421979	129.244980531301	232.871537086039	108.783494992098	160.755260944533	147.745636245724	99.8270104724732
Psmb6	358.250290221139	279.905613223448	332.470926596917	106.025274649852	104.227734186198	82.9306273550871	136.449450532261	209.103529886596	144.663448465394
Npdc1	173.638923208255	177.61452533448	316.003156470966	190.367441601586	30.191912925473	130.271592768315	249.555697005211	275.849793790546	250.029077748757
Rad21	186.257233583578	170.17517348801	192.717417960462	199.928496964536	63.7968247033907	140.67989012867	226.2124929459	231.613012114621	215.742389871818
Srrm2	206.556254622142	226.900231317346	223.87265873929	152.46468641275	101.864888826813	142.358647767437	177.841523709596	174.513669165538	171.960926890495
Ndufab1	231.244253182557	202.257378325913	194.497717433538	173.977060979387	124.180650554337	137.65812637889	183.135858650883	188.071504021028	132.399363955566
Mycbp2	225.209409090011	247.823408385544	225.652958212366	215.63594506081	77.7113584864348	145.044659989464	178.082175297836	150.874367366222	147.564629747289
Zfr	269.647806498759	232.944704692604	236.77982991909	153.147618938675	89.263046910094	107.776240408838	197.093650768822	166.257295375336	168.400386226352
Il6st	143.739013840641	166.455497564775	208.295038349876	304.587906562538	52.2451362797315	150.752435961272	193.002573768736	227.528279818415	225.764652482
Atrn	331.916425090029	361.273524044218	202.063990194111	211.026150510816	47.7819839342268	89.6456579101549	190.114754709852	154.263826080094	182.906292635826
Ptpn11	198.875543958902	227.830150298155	202.954139930648	170.050198955318	82.6995875784694	106.768985825578	174.231749885991	256.555951880811	190.027373964113
Iscu	213.962654190267	199.467621383487	185.15114519989	161.513542381256	133.106955245346	133.293356518095	159.552003003332	206.322435557264	152.839504805279
Pnpla8	319.298114714705	280.835532204257	249.68700109889	162.0257417757	63.2717479568607	90.6529124934151	233.43204059311	178.772219857326	128.443207662073
Mydgf	173.364612113139	198.072742912274	269.715370170993	176.367324820124	80.3367422190846	154.109951238806	229.822266769505	143.487085553936	167.081667461854
Sf3b2	129.200525799507	150.646874891025	168.238300205669	202.489493936754	71.4104375280752	209.844704845868	202.628637298349	230.570101741121	235.918786968632
Mid1ip1	166.506834735246	162.735821641539	152.660679816255	217.684742638585	79.0240503527597	170.897527626475	266.401308182034	183.552225735865	183.565652018075
Arid4b	171.444434447329	206.442013739553	158.446653103752	161.855008644218	160.410946064904	150.752435961272	186.745632474488	162.17256307913	160.751817392265
Marchf2	217.803009521887	208.766811191575	168.238300205669	198.733365044167	93.4636608823337	147.059169155984	211.532746063241	148.267091432474	161.938664280313
Dynlrb1	212.865409809804	163.200781131944	174.914423229704	130.952311846113	168.812174009384	93.0031731876888	177.119568944875	241.086114673905	197.016583415951
Atp2b1	134.13812551159	142.277604063746	158.891727972021	230.660460631159	96.6141213615135	249.127633593015	162.921125238696	163.128564254838	230.380168157742
Cox7a2	421.06753100264	267.351706982529	323.124354363269	94.5861548406087	167.236943769794	76.2155968000193	100.111060707973	182.943861351323	124.618923245029
Ntrk2	351.666823938361	338.490509014402	276.836568063297	174.830726636793	32.5547582848578	64.1285418008973	229.822266769505	189.375141987902	192.664811493109
Glrx3	213.139720904919	245.033651443118	194.052642565269	154.854950253487	71.9355142746052	112.812513325139	220.918158004613	209.277348282179	175.12585192529
Mbnl2	286.655094395934	245.498610933522	242.120728338317	141.367032866469	67.9974386756304	95.3534338819625	169.418718121185	208.147528710888	185.411858288372
Azin1	175.284789778949	179.939322786502	247.016551889276	149.050023783125	53.0327513995264	94.3461792987024	325.601598889152	272.199607483299	193.719786504707
Capzb	163.215101593857	175.754687372863	158.446653103752	188.830843418255	51.1949827866716	147.730672211491	256.534593064181	220.662453192879	268.886756081074
Ap2m1	163.763723784089	147.857117948599	173.579198624897	192.416239179361	68.2599770488954	160.48923026612	189.874103121612	234.394106443952	247.127896466862
Ubl5	235.358919609293	168.315335526392	179.365171912393	139.830434683138	107.640733038643	115.834277074919	182.173252297922	224.747185489084	192.269195863759
Pink1	315.457759383085	329.191319206314	256.363124122924	120.537590825758	84.2748178180593	72.8580815224854	166.771550650541	234.046469652786	125.146410750828
Sirt2	380.743800020628	333.840914110358	311.107332920007	97.3178849443086	76.1361282468449	52.3772383295287	183.857813415604	212.05844261151	152.44388917593
Dynll2	342.340246704426	332.910995129549	266.154771224842	156.391548436819	97.4017364813084	74.201087633499	155.701577591487	150.352912179472	114.596660634847
Stat3	80.6474619640235	99.9662904369457	239.005204260435	250.465503882984	68.7850537954254	198.0934013745	293.113634476709	224.138821104543	208.489436667081
Ddx3x	340.420069038616	314.777575003778	364.961391980552	106.537474044296	38.3306024966874	69.1648147171982	204.553850004272	240.130113498198	165.894820573806
Pcm1	184.337055917768	211.556568134001	192.272343092193	182.342984421968	88.4754317902991	140.67989012867	215.142519886846	163.997656232754	152.971376681729
Rhoc	109.998749141406	148.322077439003	332.470926596917	155.537882779412	38.3306024966874	135.979368740123	381.673418949147	222.92209233546	239.743071385675
Gdi2	188.72603343962	137.628009159702	172.689048888359	180.806386238636	49.0946758005517	120.534798463467	280.118448711732	274.98070181263	244.622330814317
Pafah1b1	181.593944966611	184.588917690546	190.492043619117	182.68445068493	108.690886531703	160.48923026612	170.862627650627	156.784192816051	165.894820573806
Nipa1	287.752338776397	364.063280986644	266.154771224842	199.245564438611	48.5695990540217	57.0777597180762	195.168438062899	131.319797863111	224.182189964603
Arf6	168.15270130594	144.137442025364	231.438931499862	181.660051896043	49.0946758005517	117.513034713686	294.316892417911	215.969356512132	232.358246304488
Rpl10a	198.32692176867	119.029629543526	234.554455577745	137.269437710919	129.956494766166	138.329629434396	130.914464002734	251.949764397856	191.609836481511
Cpeb2	143.190391650409	138.557928140511	153.550829552793	212.562748694148	83.2246643249994	210.516207901375	251.962212887614	196.067150217855	153.498864187528
Magt1	130.29777017997	129.258738332423	132.632310744152	229.294595579309	77.9738968596997	193.728631513706	193.002573768736	241.86829745403	236.841890103781
Psmd13	201.344343814943	213.416406095619	254.13774978158	140.854833472026	60.3838258509459	132.957604990342	181.932600709682	226.398460247125	169.850976867299
Ywhab	256.75518502832	221.785676922898	202.954139930648	152.293953281269	65.6345933162456	82.2591242995803	210.81079129852	205.974798766098	206.643230396784
Ssb	185.159989203115	184.588917690546	194.497717433538	157.415947225706	90.0506620298889	139.336884017657	194.446483298178	197.544606580313	163.125511168361
Ndufs6l1	264.984517881792	225.505352846133	226.543107948904	113.196066172064	108.165809785173	79.9088636053066	117.197323473036	272.894881065632	186.730577052869
Ipo5	113.564793377911	107.87060177382	210.96548755949	193.61137109973	42.7937548421921	151.088187489025	305.386865476965	298.706912809738	252.402771524853
Tp53inp2	144.013324935756	185.053877180951	153.550829552793	206.757822223785	98.1893516011034	190.371116236172	188.43019359217	154.00309848672	164.180486179959
Grn	58.153952164534	57.6549768101454	67.6513799768828	374.076291075404	48.0445223074918	425.061434135791	331.13658541868	277.67488694417	418.825079604458
Usp9x	250.99465203089	255.262760232015	235.444605314283	172.952662190499	59.858749104416	103.747222075797	190.114754709852	170.255118473749	140.443548419001
Tma7	205.459010241679	180.404282276907	178.920097044124	122.757121535014	180.101324059778	102.06846443703	128.26729653209	170.776573660499	213.764311725071
Bnip3l	235.907541799525	218.995919980472	205.624589140262	169.537999560874	60.9089025974759	108.783494992098	174.953704650712	193.112237492941	176.048955060438
Serp1	148.127991362492	140.882725592533	138.418284031648	189.001576549736	65.8971316895106	147.730672211491	289.503860653104	212.753716193843	213.632439848622
Fez1	371.691533881809	282.23041067547	251.467300571966	140.171900946101	98.9769667208983	58.0850143013363	160.755260944533	159.304559552007	123.95956386278
Tcf25	253.189140791815	251.54308430878	295.084637662324	151.781753886825	55.6581351321763	78.9016090220465	144.872256120672	208.23443790868	178.950136342333
Ndufa8	324.78433661702	246.428529914331	209.185188086414	118.659526379464	175.900710087538	77.8943544387863	115.031459178873	198.239880162645	106.420604294962
Magi2	172.541678827792	252.473003289588	243.010878074855	186.269846446036	189.552705497317	135.979368740123	181.451297533201	96.643027944262	73.0570195531706
Tmem63b	173.364612113139	191.563310046612	206.5147388768	206.928555355267	57.4959037450311	137.993877906643	242.576800946242	155.567464046968	157.85063611037
Rps7-ps23	162.39216830851	199.002661893083	207.404888613338	162.367208038662	70.8853607815452	116.170028602673	185.783026121527	223.182819928835	180.53259885973
Septin11	101.495105192819	145.997279986981	188.711744146042	222.636003451541	74.82343638052	148.066423739245	243.058104122723	199.630427327311	196.884711539501
Mpc1	320.9439812854	287.809924560323	188.711744146042	115.757063144283	114.466730743532	77.8943544387863	177.119568944875	162.433290672505	125.937642009527
Cfh	127.828970323928	139.952806611724	118.389914959545	184.05031573678	49.0946758005517	188.020855541898	403.813365067256	180.336585417575	245.017946443666
Adgrl3	124.53723718254	165.99053807437	237.224904787359	168.513600771987	141.24564481656	151.423939016779	217.549035769249	126.018336797824	133.058723337814
Mapk8ip3	401.865754344539	437.061920980135	416.590076699752	140.171900946101	38.3306024966874	58.4207658290897	207.922972239636	122.368150490576	106.156860542062
Dynll1	232.34149756302	159.946064699113	159.781877708559	107.049673438739	155.685255346135	107.104737353331	161.477215709254	157.131829607217	236.314402597981
Eif3c	133.040881131127	148.322077439003	184.260995463352	168.684333903468	70.8853607815452	164.182497071407	158.589396650371	253.340311562521	218.907314906612
Fabp5	136.332614272516	122.284345976357	205.624589140262	102.610612020227	159.623330945109	89.3099063824015	148.482029944277	266.550509626845	307.788959633755
ENSRNOG00000067873	265.258828976907	213.881365586023	194.052642565269	159.635477934962	85.3249713111193	102.06846443703	150.64789423844	165.822749386378	162.334279909662
Sult4a1	308.325670910076	358.948726592196	251.022225703697	218.709141427472	105.540426052523	84.6093849938541	151.610500591401	128.799431127155	56.1774193676005
Micos13	463.585750745578	356.623929140174	409.468878807449	78.0250410869281	93.9887376288637	56.7420081903228	135.4868441793	144.877632718601	106.684348047861
Pfdn1	235.358919609293	201.327459345105	212.300712164297	123.440054060939	123.655573807807	101.06120985377	184.820419768565	173.644577187622	122.640845098283
Rcan2	178.576522920338	196.212904950656	196.278016906614	157.757413488669	59.858749104416	84.6093849938541	189.633451533372	369.711727405477	158.24625173972
Wdfy3	129.474836894623	149.251996419812	155.331129025869	202.318760805273	122.867958688012	206.822941096088	212.014049239721	131.667434654278	139.784189036752
Rpl30l2	156.083013120848	130.653616803636	120.170214432621	168.684333903468	145.183720415535	155.117205822066	116.956671884795	227.875916609582	240.534302644374
Thbs2	40.049419886896	66.9541666182334	194.942792301807	183.196650079374	43.8439083352521	158.810472627353	412.958125420388	613.578936408714	318.998069131985
Ptprs	252.366207506468	313.847656022969	266.599846093111	211.367616773779	46.7318304411669	84.9451365216075	198.537560298264	129.407795511696	129.498182673671
Saraf	322.86415895121	256.192679212824	297.755086871938	123.440054060939	27.0414524462932	71.8508269392253	253.646774005297	200.67333770081	190.686733346362
Atp6ap1	154.162835455038	138.092968650106	140.198583504724	241.245914782996	38.5931408699524	173.247788320749	269.048475652677	225.616277467	198.335302180449
Sumo2	118.502393089994	116.704832091504	171.353824283552	183.879582605299	85.3249713111193	176.605303598283	190.836709474573	215.969356512132	213.764311725071
Gjc2	345.906290940931	281.765451185066	167.7932253374	189.172309681217	26.2538373264982	84.9451365216075	324.879644124431	123.758697655242	203.742049114889
Tssc4	333.836602755839	231.54982622139	225.207883344097	97.3178849443086	40.4309094828073	76.5513483277727	182.895207062643	272.112698285508	219.302930535962
Septin2	197.503988483323	198.072742912274	221.202209529676	169.367266429393	62.7466712103308	88.6384033268947	220.436854828133	167.734751737793	190.422989593463
Tpm3	87.230928246801	79.0431133687478	181.145471385469	170.903864612724	97.9268132278384	206.151438040581	161.236564121014	293.318542546659	271.26044985717
Hspd1	189.000344534735	180.404282276907	229.658632026786	150.074422572013	55.1330583856463	117.177283185933	180.72934276848	191.374053537109	216.929236759866
Pdia3	175.284789778949	190.168431575399	182.480695990276	191.733306653436	39.3807559897473	140.344138600917	186.745632474488	176.947126703703	259.65572472959
Eprs1	178.850834015454	170.17517348801	257.698348727731	162.367208038662	48.5695990540217	120.534798463467	143.668998179471	215.534810523174	239.347455756326
Ube2l3	165.683901449899	168.315335526392	176.24964783451	167.830668246062	72.1980526478701	103.411470548044	192.280619004015	208.321347106471	220.489777424009
Eif3j	157.728879691543	145.067361006172	190.046968750848	160.147677329406	101.339812080283	134.636362629109	178.322826886077	176.512580714745	180.66447073618
Rpn2	104.512527239092	121.354426995548	139.308433768186	240.221515994109	34.3925268977127	207.494444151595	244.020710475684	250.906854024356	282.865174984749
Mbnl1	168.427012401056	172.964930430436	166.012925864324	189.684509075661	75.085974753785	165.861254710174	204.313198416031	149.049274212598	155.213198581375
Arsb	107.529949285365	105.080844831394	131.297086139345	269.758347740364	51.4575211599365	214.880977762169	274.102159005724	216.92535768784	199.654020944946
Mtdh	124.53723718254	148.787036929408	159.781877708559	212.90421495711	72.4605910211351	153.438448183299	179.526084827278	215.795538116549	193.192298998908
Pabpn1	139.075725223673	167.850376035988	202.954139930648	150.586621966456	105.802964425788	181.977328042337	199.018863474744	138.446352082023	138.333598395805
Atp9a	184.337055917768	205.977054249149	179.365171912393	199.928496964536	84.5373561913243	138.329629434396	150.64789423844	148.962365014807	146.90527036504
Ybx1-ps20	112.193237902332	152.041753362238	237.224904787359	191.562573521955	60.3838258509459	165.189751654667	315.975535359539	166.083476979752	125.937642009527
Sptssa	221.643364853507	191.563310046612	163.787551522979	147.342692468313	88.4754317902991	102.06846443703	227.656402475342	163.736928639379	149.542707894035
Add1	235.084608514177	208.301851701171	198.05831637969	152.123220149788	51.7200595332015	122.213556102234	242.336149358002	153.307824904387	148.619604758887
Stambp	144.836258221104	214.811284566832	193.162492828731	155.19641651645	125.230804047397	177.612558181543	171.584582415348	89.5164737253506	159.169354874868
Gnb1	162.940790498741	178.079484824885	179.810246780662	195.830901808986	54.8705200123813	131.950350407082	198.056257121783	197.805334173687	176.180826936888
AC117869.1	108.078571475596	129.258738332423	172.689048888359	180.977119370118	84.2748178180593	210.851959429128	171.825234003588	193.807511075274	194.774761516305
Rbfox1	282.540427969198	290.599681502749	263.039247146959	148.879290651644	123.130497061277	93.6746762431956	121.047748884881	111.069954777668	99.6951385960234
Ndn	382.115355496207	366.85303792907	259.033573332538	166.294070062731	39.9058327362773	60.7710265233634	219.955551651652	146.615816674433	103.915038642416
Rps25	151.968346694112	149.716955910216	180.7003965172	144.440229233132	149.12179601451	135.979368740123	117.437975061276	202.411521656642	172.752158149194
Zmat2	152.79127997946	162.270862151135	165.567850996055	173.977060979387	91.8884306427438	144.708908461711	166.530899062301	162.259472276922	193.719786504707
Stx12	217.254387331655	188.773553104186	214.526086505642	158.098879751631	57.2333653717662	81.9233727718269	189.874103121612	219.271906028213	179.873239477481
Atp6v0e2	198.32692176867	218.530960490067	168.683375073938	201.465095147867	66.6847468093055	119.527543880207	200.222121415946	135.230711763734	142.157882812848
Ubxn4	156.63163531108	199.002661893083	168.683375073938	140.342634077582	96.0890446149835	148.066423739245	173.50979512127	157.044920409426	157.586892357471
Rtraf	185.982922488462	169.245254507201	143.314107582607	150.415888834975	88.2128934170341	120.534798463467	159.552003003332	203.36752283235	191.214220852161
Dctn2	257.578118313667	255.262760232015	259.033573332538	123.098587797976	29.404297805678	86.9596456881278	219.955551651652	210.928623040219	172.224670643395
Secisbp2l	223.837853614433	229.689988259773	185.15114519989	169.367266429393	82.4370492052045	79.5731120775532	174.953704650712	148.006363839099	153.894479816877
Cd151	145.110569316219	166.455497564775	167.348150469131	196.172368071948	27.3039908195582	135.643617212369	247.871135887529	242.042115849613	232.621990057388
Kif1a	187.080166868925	209.696730172384	180.7003965172	204.026092120085	62.7466712103308	105.425979714564	169.900021297666	148.875455817015	172.884030025644
Arpc3	154.162835455038	131.11857629404	157.111428498945	138.293836499807	72.1980526478701	130.943095823822	195.168438062899	230.570101741121	222.204111817856
LOC100359505	138.801414128558	159.946064699113	180.255321648931	175.85512542568	79.0240503527597	168.883018459955	151.851152179642	168.777662111292	172.488414396295
Plaat3	252.091896411353	197.607783421869	193.162492828731	103.464277677633	127.068572660251	71.1793238837185	129.951857649773	214.491900149675	162.202408033213
Fau	143.190391650409	133.908333236467	153.105754684524	163.562339959031	101.864888826813	169.218769987708	134.283586238098	196.414787009022	185.939345794171
Nrcam	244.136874652996	240.384056539074	296.419862267131	135.391373264626	49.6197525470817	70.5078208282117	182.173252297922	176.599489912536	150.861426658533
Trim2	284.734916730124	278.510734752235	202.509065062379	148.025624994238	66.6847468093055	77.5586029110329	177.600872121356	132.101980643236	135.56428899036
Uqcrb	210.122298858646	175.289727882458	166.903075600862	121.903455877608	101.077273707018	93.3389247154422	137.893360061703	216.664630094465	183.301908265175
Slc20a1	105.335460524439	125.074102918783	155.331129025869	211.026150510816	54.6079816391163	206.822941096088	176.156962591914	255.773769100686	173.675261284342
Eno2	439.994996565625	376.617187227563	284.402840823869	126.001051033157	33.6049117779177	44.6549531912008	132.117721943935	198.152970964854	156.268173592973
Peg3	438.349129994931	413.34898696951	321.344054890193	137.269437710919	40.1683711095423	54.391747496049	116.956671884795	137.664169301898	128.575079538522
Mapk1	223.289231424201	217.601041509258	202.063990194111	157.92814662015	47.5194455609618	104.082973603551	185.783026121527	159.99983313434	164.180486179959
Anp32a	118.502393089994	99.0363714561369	97.4713961509035	171.074597744206	144.658643669005	203.1296742908	186.745632474488	148.527819025849	226.687755617149
Cacybp	297.901849295679	255.262760232015	193.162492828731	121.732722746126	82.9621259517344	84.2736334661007	188.43019359217	139.836899246688	111.827351229402
Hmgn1	90.7969724833054	90.2021411384533	143.314107582607	201.977294542311	67.4723619291005	180.634321931323	229.340963593024	196.414787009022	277.985915556108
Tm9sf2	128.926214704391	138.092968650106	153.105754684524	206.928555355267	58.2835188648261	172.240533737489	199.981469827705	189.548960383485	167.477283091203
Selenok	231.518564277673	168.780295016797	169.573524810476	114.561931223914	148.859257641245	79.2373605497998	136.930753708742	216.92535768784	134.113698349412
Phyh	222.191987043738	257.122598193632	196.723091774883	140.001167814619	55.6581351321763	94.3461792987024	166.530899062301	159.217650354216	163.91674242706
Rpl38-ps9-1	173.364612113139	164.130700112753	201.173840457573	167.318468851618	92.4135073892738	123.220810685494	94.3354225902052	165.475112595211	209.280667925779
Clta	154.71145764527	150.646874891025	133.967535348959	154.854950253487	65.1095165697156	103.747222075797	211.292094475001	226.398460247125	228.402090010995
Pde4b	136.606925367632	205.512094758744	222.092359266214	176.196591688643	176.425786834068	136.650871795629	170.621976062387	99.4241222735933	76.6175602173143
Surf4	73.5153734910147	96.2466145137105	129.961861534538	284.099930784789	39.6432943630123	294.118338311969	209.126230180838	196.240968613438	266.776806057877
Sdhc	286.380783300818	241.313975519883	210.075337822952	86.5616976609902	96.8766597347785	58.4207658290897	171.825234003588	175.643488736829	159.037482998418
Atxn7l3b	317.926559239127	294.784316916389	268.825220434455	144.440229233132	50.4073676668766	56.7420081903228	135.24619259106	168.516934517917	143.212857824446
Golm2	176.107723064296	150.646874891025	170.463674547014	190.367441601586	62.2215944638008	96.0249369374693	270.251733593879	169.994390880375	145.190935971193
Lrp1	268.550562118296	279.440653733044	328.910327650766	131.464511240557	16.2773791424289	69.5005662449516	245.945923181607	191.200235141526	184.093139523874
Arl6ip5	180.496700586148	169.710213997605	168.683375073938	184.903981394186	30.191912925473	104.082973603551	257.256547828902	230.135555752163	185.016242659022
Ppp2cb	132.492258940896	151.576793871834	158.001578235483	190.196708470105	59.333672357886	128.592835129548	207.201017474915	199.02206294277	172.092798766945
Bpnt2	249.07447436508	226.435271826942	233.219230972938	159.123278540519	43.8439083352521	69.5005662449516	179.526084827278	189.114414394527	149.674579770485
Spock2	289.946827537323	348.254658312894	284.847915692138	166.806269457174	73.2482061409301	69.8363177727049	124.898174296726	107.767405261587	95.2114947967314
Gng12	128.651903609276	134.838252217276	156.666353630676	153.8305514646	71.6729759013402	100.05395527051	189.633451533372	259.858501396892	215.083030489569
Nrxn3	187.628789059157	275.720977809808	301.31568581809	163.562339959031	121.555266821687	99.0467006872498	117.197323473036	111.243773173251	77.5406633524627
Nnat	269.922117593875	199.467621383487	223.427583871021	138.293836499807	89.525585283359	74.201087633499	99.8704091197326	191.547871932692	148.619604758887
Timp1	61.171374210807	114.844994129886	401.902606046876	146.147560547944	24.4160687136434	81.9233727718269	217.067732592768	513.372631354996	319.921172267133
Tmed2	154.162835455038	141.347685082937	186.041294936428	206.245622829342	23.8909919671134	110.798004158618	254.128077181777	236.219199597576	231.171399416441
Gaa	230.42131989721	201.792418835509	196.723091774883	183.879582605299	30.7169896720029	140.344138600917	170.381324474146	152.351823728679	163.65299867416
Tmem160	300.644960246836	273.861139848191	302.650910422897	96.6349524183836	44.894061828312	79.2373605497998	164.846337944619	164.606020617295	130.289413932369
Hsd17b12	193.389322056587	199.932580873891	240.340428865242	128.903514268339	29.929374552208	83.2663788828405	213.939261945644	236.653745586534	198.071558427549
Rps13	140.721591794368	116.704832091504	153.550829552793	145.976827416463	128.643802899841	130.607344296068	100.111060707973	231.265375323454	206.379486643884
Cryab	158.277501881774	145.997279986981	170.018599678745	73.073780273972	64.3219014499207	99.3824522150032	131.636418767455	564.822876447625	213.368696095722
Ahcyl1	342.340246704426	298.039033349219	253.247600045042	134.366974475738	44.631523455047	60.4352749956101	150.64789423844	163.128564254838	127.388232650474
Wls	150.596791218534	153.436631833452	120.170214432621	176.538057951605	41.4810629758672	115.162774019412	255.571986711219	243.085026223112	202.159586597492
Atxn10	149.773857933187	131.11857629404	161.562177181635	159.464744803481	41.7436013491322	125.906822907521	221.399461181094	271.765061494341	178.818264465883
Rnf220	213.688343095151	243.1738134815	231.438931499862	134.025508212776	110.528655144558	110.126501103112	141.984437061788	101.162306229425	100.750113607622
Ube2d2	154.437146550154	139.952806611724	138.863358899917	165.781870668287	66.6847468093055	91.3244155489218	228.378357240063	222.92209233546	185.016242659022
Kndc1	215.059898570729	230.619907240582	226.988182817173	151.611020755344	41.7436013491322	82.2591242995803	215.623823063326	128.277975940405	171.565311261146
Synj1	239.199274940913	271.071382905764	227.433257685442	175.001459768274	42.7937548421921	88.9741548546481	173.991098297751	140.44526363123	113.937301252598
Eif4a1	181.868256061727	199.932580873891	336.031525543069	88.4397621072839	41.2185246026022	85.2808880493609	177.119568944875	220.140998006129	182.115061377127
Dhcr24	193.389322056587	170.640132978414	200.728765589304	172.611195927537	76.3986666201099	96.6964399929761	205.516456357233	108.636497239503	142.949114071547
Isca1	187.903100154273	207.836892210766	164.677701259517	161.684275512737	60.6463642242109	107.440488881085	154.738971238525	174.07912317658	147.696501623738
Ivns1abp	134.686747701822	145.067361006172	140.643658372993	181.31858563308	60.121287477681	137.993877906643	207.682320651396	174.513669165538	176.840186319137
Gadd45a	49.9246193110622	68.814004579851	155.331129025869	188.318644023811	46.7318304411669	180.970073459077	180.248039591999	406.387408873533	385.593366739117
Susd6	79.0015953933292	111.590277697056	123.730813378773	217.172543244141	85.3249713111193	192.385625402692	186.745632474488	183.639134933656	187.126192682219
Glg1	161.294923928047	206.906973229957	174.469348361435	191.221107258992	61.9590560905358	120.534798463467	128.748599708571	136.621258928399	174.598364419491
Becn1	119.051015280225	136.233130688489	140.198583504724	187.123512103442	72.4605910211351	158.810472627353	205.516456357233	170.863482858291	146.64152661214
Arl8b	203.538832575869	180.404282276907	157.111428498945	176.708791083087	34.3925268977127	75.5440937445126	216.586429416288	225.355549873625	192.13732398731
Arf3	125.634481563003	127.398900370805	149.100080870104	193.61137109973	60.6463642242109	145.380411517218	193.002573768736	166.778750562085	186.46683329997
Matr3	185.159989203115	170.17517348801	158.891727972021	146.318293679425	79.2865887260247	123.220810685494	133.561631473377	182.856952153532	138.597342148705
Tra2a	127.828970323928	145.532320496577	156.221278762407	193.099171705286	104.227734186198	178.955564292556	205.757107945473	94.8179347906383	116.442866905144
Tuba1c-1	23.3164430848367	36.7317997419475	183.815920595083	276.07547360517	38.5931408699524	368.319425945468	256.534593064181	308.875288951355	391.527601179357
Cox5b	317.377937048895	238.059259087052	235.889680182552	80.2445717961842	139.932952950236	78.5658574942931	76.5272050604216	165.127475804045	115.387891893546
Tmem63a	138.801414128558	127.398900370805	124.175888247041	225.19700042376	41.2185246026022	139.67263554541	228.859660416544	187.028593647529	191.87358023441
Arf4	128.651903609276	125.074102918783	158.446653103752	187.123512103442	38.5931408699524	137.993877906643	274.102159005724	181.553314186658	183.170036388726
Ankrd28	104.238216143976	115.774913110695	195.832942038345	148.3670912572	51.7200595332015	116.505780130426	222.362067534055	295.056726502491	161.015561145165
Cab39	231.792875372789	257.587557684037	238.115054523897	131.80597750352	45.4191385748419	83.6021304105939	149.444636297238	161.042743507839	129.498182673671
LOC103690742	221.917675948623	267.351706982529	230.548781763324	111.830201120214	95.8265062417185	29.8818859700516	129.951857649773	310.700382104979	118.948432557689
Nsg1	219.174564997465	220.390798451685	171.798899151821	219.050607690435	43.3188315887221	93.3389247154422	166.290247474061	174.166032374371	102.596319877918
Wdfy1	63.3658629717328	86.0175057248137	121.950513905697	219.73354021636	75.3485131270499	220.92450526173	195.409089651139	211.102441435803	209.412539802229
Atp5mc1	231.518564277673	145.997279986981	167.7932253374	132.488910029445	94.5138143753936	111.469507214125	135.4868441793	160.955834310048	126.333257638876
Cnih1	128.103281419044	137.163049669298	143.314107582607	195.489435546023	42.2686780956622	123.892313741001	231.506827887187	194.850421448773	186.730577052869
Tmeff2	171.170123352213	223.645514884516	162.007252049904	166.464803194212	168.024558889589	96.3606884652227	164.365034768138	109.331770821836	70.9470695299743
Anks1b	257.852429408783	245.033651443118	197.168166643152	139.659701551657	92.4135073892738	83.6021304105939	167.734157003503	112.112865151167	84.7936165571998
Morf4l2	188.72603343962	175.754687372863	191.382193355655	140.001167814619	38.3306024966874	91.6601670766752	194.446483298178	200.847156096393	177.631417577835
Akap12	102.592349573282	127.86385986121	159.781877708559	160.147677329406	41.7436013491322	149.073678322505	157.386138709169	328.0822216633	196.884711539501
Ankrd11	119.599637470457	155.296469795069	145.094407055683	160.489143592368	77.7113584864348	152.431193600039	119.363187767198	173.210031198664	200.972739709444
Dnajb6	149.499546838071	140.882725592533	162.007252049904	153.659818333119	77.7113584864348	137.65812637889	155.701577591487	175.295851945662	138.333598395805
Hnrnph3	123.714303897193	136.698090178893	150.880380343179	188.489377155292	61.9590560905358	171.233279154228	174.472401474232	144.26926833406	163.65299867416
Sem1	200.24709943448	160.875983679922	190.046968750848	106.196007781333	105.015349305993	87.966900271388	109.255821061105	192.330054712816	165.894820573806
Plekha1	154.162835455038	145.067361006172	141.533808109531	163.733073090512	59.333672357886	100.05395527051	190.596057886333	218.489723248089	161.674920527414
Rpl29	164.860968164552	128.793778842018	196.278016906614	100.049615048008	126.018419167192	101.06120985377	101.073667060934	215.882447314341	175.653339431089
Bzw1	160.746301737816	156.226388775878	189.156819014311	141.196299734988	39.3807559897473	100.05395527051	211.532746063241	205.887889568306	178.158905083634
Nudt4	123.439992802077	141.812644573342	304.876284764242	100.561814442452	56.1832118787062	56.070505134816	180.72934276848	409.603049191823	159.696842380667
Sod1	374.708955928082	296.179195387602	241.675653470048	75.9762435091532	75.8735898735799	49.3554745797482	90.4849971783601	184.160590120406	154.158223569777
Rpl34-ps1	119.599637470457	117.169791581908	118.389914959545	158.781812277556	105.540426052523	134.972114156862	128.507948120331	216.056265709924	190.422989593463
Gpi	202.715899290522	182.729079728929	203.844289667186	129.244980531301	37.5429873768925	105.425979714564	162.921125238696	183.639134933656	173.015901902094
Psip1	171.718745542445	165.525578583966	174.024273493166	128.562048005376	79.5491270992896	108.447743464345	147.519423591316	149.13618341039	164.048614303509
Zfand5	218.90025390235	177.149565844076	174.914423229704	162.537941170143	31.7671431650629	80.9161181885668	183.135858650883	238.913384729115	157.323148604571
Ankrd12	113.016171187679	127.398900370805	105.037668911476	175.513659162718	107.903271411908	154.781454294312	136.208798944021	160.260560727715	198.599045933348
Gas6	120.69688185092	141.347685082937	101.922144833593	252.855767723721	74.29835963399	229.318293455565	162.439822062216	117.588144612038	133.454338967164
Sccpdh	181.319633871495	159.016145718304	143.759182450876	180.464919975674	54.8705200123813	134.636362629109	199.500166651225	134.796165774776	130.157542055919
Psat1	159.923368452468	172.035011449627	103.2573694384	191.391840390474	58.2835188648261	96.3606884652227	194.446483298178	222.661364742086	144.927192218293
Klk6	280.894561398504	195.282985969847	255.027899518117	67.7810531980535	32.2922199115928	39.6186802748999	186.986284062728	290.015993030578	276.139709285811
Dcaf8	187.628789059157	236.199421125434	186.931444672966	132.318176897963	66.6847468093055	97.7036945762362	167.012202238782	151.482731750763	105.761244912713
Sgcb	256.206562838088	198.072742912274	173.134123756628	138.806035894251	45.9442153213719	77.8943544387863	219.955551651652	169.472935693625	116.574738781594
Cmpk1	186.531544678694	193.42314800823	162.897401786441	130.098646188707	51.4575211599365	110.126501103112	182.895207062643	175.122033550079	136.751135878408
Rb1cc1	205.733321336795	200.8624998547	174.024273493166	149.391490046088	85.0624329378543	97.7036945762362	141.743785473548	140.792900422396	105.761244912713
Gprc5b	281.717494683851	307.338223157307	166.903075600862	230.660460631159	35.9677571373026	61.7782811066236	185.061071356806	134.969984170359	99.1676510902244
Cdc37l1	152.79127997946	201.792418835509	188.266669277773	149.562223177569	62.2215944638008	86.9596456881278	189.152148356891	203.193704436767	103.123807383717
Rps28	116.582215424184	103.685966360181	149.100080870104	157.757413488669	75.6110515003149	145.716163044971	124.898174296726	217.968268061339	213.632439848622
Cd320	252.640518601584	182.264120238524	225.652958212366	84.8543663461778	93.2011225090687	76.8870998555261	117.437975061276	181.553314186658	134.113698349412
Scg5	382.389666591323	388.241174487673	326.684953309421	164.245272484956	34.9176036442426	49.0197230519948	130.192509238013	126.192155193407	77.6725352289124
Adgrb3	147.579369172261	185.518836671355	219.866984924869	153.318352070156	116.567037729652	124.228065268754	169.178066532945	90.8201116922246	87.4310540861952
Map7d1	150.596791218534	173.429889920841	206.5147388768	160.830609855331	28.3541443126181	104.418725131304	215.142519886846	215.882447314341	150.861426658533
Kcnq3	153.065591074575	220.390798451685	201.618915325842	138.293836499807	137.307569217586	146.387666100478	161.236564121014	73.3513629361125	77.8044071053622
Eif5a	177.753589634991	161.340943170326	259.923723069076	98.1715506017148	43.3188315887221	84.2736334661007	212.495352416202	178.511492263952	172.884030025644
Cxcl14	205.184699146563	159.016145718304	262.59417227869	91.5129584739463	77.7113584864348	38.9471772193931	171.584582415348	306.702559006565	135.828032743259
Ppp3cb	237.004786179988	220.855757942089	213.190861900835	152.976885807194	41.7436013491322	75.879845272266	149.925939473719	160.868925112256	131.608132696867
Pdap1	193.389322056587	186.913715142568	216.306385978717	89.2934277646901	95.3014294951886	83.9378819383473	96.2606352961278	172.340939220748	180.53259885973
Tmem33	184.885678108	166.920457055179	174.914423229704	174.147794110868	37.5429873768925	108.111991936591	219.233596886931	149.396911003765	133.849954596513
Tsc22d4	144.836258221104	131.11857629404	198.503391247959	116.269262538727	84.5373561913243	79.5731120775532	167.252853827022	204.062796414683	165.235461191557
Slc6a1	239.747897131145	221.785676922898	208.295038349876	174.318527242349	57.7584421182961	55.0632505515558	137.893360061703	165.040566606253	116.706610658043
Mtch1	230.42131989721	200.8624998547	209.630262954683	119.000992642426	32.0296815383278	70.8435723559651	154.498319650285	183.726044131448	214.29179923087
Atp5mk-ps2	278.425761542462	230.619907240582	191.827268223924	87.4153633183965	134.419647111671	62.7855356898838	106.608653590462	169.472935693625	95.4752385496309
Pcbp4	206.00763243191	233.409664183008	191.382193355655	128.903514268339	33.8674501511827	66.8145540229245	284.931480476538	156.523465222676	131.740004573317
Ptprd	206.830565717258	275.720977809808	247.016551889276	151.440287623863	108.690886531703	80.24461513306	167.012202238782	70.4833594089896	69.8920945183762
Nckap1	167.604079115709	176.684606353671	164.232626391248	135.562106396107	62.7466712103308	84.2736334661007	163.883731591658	194.15514786644	142.817242195097
Rexo2	149.773857933187	95.3166955329017	131.742161007614	131.976710635001	130.481571512696	120.199046935713	191.318012651054	135.143802565942	154.685711075576
Shisa4	281.717494683851	303.153587743668	248.351776494083	126.683983559082	28.0916059393531	69.1648147171982	212.254700827962	112.547411140125	121.717741963134
Trpm3	145.110569316219	210.161689662788	231.438931499862	167.489201983099	91.8884306427438	89.6456579101549	102.517576590376	129.668523105071	117.893457546091
Gprasp1	245.234119033459	253.402922270397	231.884006368131	134.366974475738	63.5342863301257	88.9741548546481	117.919278237757	125.062335622116	94.288391661583
Snx5	174.187545398486	165.060619093561	162.452326918173	122.24492214057	60.6463642242109	111.805258741879	162.680473650456	159.130741156424	152.31201729948
Clptm1	258.67536269413	253.402922270397	263.484322015228	148.025624994238	16.0148407691639	64.1285418008973	222.121415945815	148.267091432474	165.762948697356
Hapln2	271.842295259685	231.54982622139	210.075337822952	129.757179925745	32.2922199115928	49.3554745797482	241.37354300504	189.375141987902	117.497841916742
Vamp2	275.134028401074	318.962210417417	279.061942404642	110.635069199846	36.7553722570975	45.9979593022143	171.584582415348	146.702725872225	125.937642009527
Mtfr2	116.307904329068	119.959548524335	141.533808109531	146.659759942388	68.2599770488954	133.293356518095	192.039967415775	191.547871932692	153.630736063978
Tm9sf3	121.245504041151	117.634751072313	130.852011271076	182.342984421968	38.0680641234224	154.109951238806	240.410936652079	191.895508723858	157.85063611037
Dynlt3	230.695630992326	222.715595903707	149.545155738373	139.488968420176	91.1008155229489	70.1720693004583	154.017016473804	146.876544267808	93.8927760322337
Alcam	195.583810817513	192.493229027421	194.497717433538	156.5622815683	44.106446708517	100.725458326017	141.262482297068	153.655461695553	131.476260820417
Tmem59	220.82043156816	179.474363296098	176.694722702779	121.903455877608	35.9677571373026	69.5005662449516	194.446483298178	224.573367093501	153.103248558179
RGD1304694	108.352882570712	136.698090178893	101.477069965324	211.53834990526	57.2333653717662	164.854000126914	177.841523709596	146.789635070017	181.455701994879
G3bp2	178.302211825222	180.869241767311	163.34247665471	168.513600771987	48.5695990540217	96.6964399929761	180.72934276848	143.573994751727	132.794979584915
Tcf4	108.901504760943	119.49458903393	123.285738510504	176.708791083087	84.5373561913243	146.051914572724	152.813758532603	181.031858999908	144.004089083145
AABR07035218.1	170.347190066866	113.450115658673	146.874706528759	107.903339096146	142.558336682885	97.0321915207295	109.977775825826	189.722778779068	156.400045469423
Faim2	275.134028401074	282.23041067547	214.971161373911	171.757530270131	49.0946758005517	77.2228513832795	123.213613179044	103.161217778632	99.6951385960234
Basp1	234.535986323946	210.626649153193	222.537434134483	91.6836916054275	54.6079816391163	52.7129898572821	156.423532356208	197.457697382521	153.894479816877
Rpl39	130.846392370201	85.0875867440049	128.626636929731	141.025566603507	121.292728448422	139.67263554541	156.904835532688	166.51802296871	152.31201729948
Ank2	156.083013120848	184.123958200142	173.134123756628	154.513483990525	139.670414576971	117.84878624144	138.374663238184	93.1666600325979	83.0792821633529
Tspan2	252.9148296967	229.689988259773	121.060364169159	155.19641651645	58.5460572380911	63.4570387453905	150.166591061959	225.442459071417	98.5082917079755
Trim35	111.644615712101	92.5269385904753	97.9164710191725	210.343217984891	60.9089025974759	184.327588736611	225.249886592939	161.303471101214	153.103248558179
Ndfip2	301.193582437068	270.60642341536	198.503391247959	98.342283733196	33.8674501511827	49.0197230519948	194.446483298178	201.890066469893	126.201385762426
Pon2	160.4719906427	165.060619093561	124.62096311531	140.513367209063	35.9677571373026	86.9596456881278	178.082175297836	290.450539019536	177.367673824936
Sdhb	204.361765861216	200.8624998547	201.618915325842	104.830142729483	93.9887376288637	75.5440937445126	118.159929825997	144.964541916393	126.069513885977
Psmc6	171.99305663756	163.200781131944	155.331129025869	130.952311846113	49.8822909203466	104.082973603551	164.846337944619	188.506050009986	145.454679724092
Rpl30	136.881236462747	114.380034639482	113.494091408586	136.927971447957	135.469800604731	106.433234297824	96.7419384726084	184.247499318197	207.698205408382
Tns3	121.794126231383	129.258738332423	143.314107582607	129.757179925745	58.0209804915611	89.6456579101549	198.778211886504	251.341400013314	172.884030025644
Pde4dip	122.61705951673	158.5511862279	167.348150469131	158.098879751631	54.3454432658513	114.827022491659	189.392799945131	157.566375596175	134.904929608111
Ggnbp2	122.342748421614	134.838252217276	124.175888247041	157.92814662015	80.8618189656146	128.928586657301	139.337269591145	177.642400286036	152.57576105238
Sgta	150.87110231365	147.392158458194	150.880380343179	151.269554492381	37.8055257501575	109.454998047605	181.451297533201	196.067150217855	170.114720620199
Hcfc1r1	197.778299578439	159.016145718304	130.852011271076	113.366799303545	83.4872026982644	131.614598879329	167.734157003503	106.28994889913	138.201726519355
Ybx1	86.1336838663381	87.4123841960269	141.088733241262	138.806035894251	123.130497061277	118.184537769193	137.412056885222	201.716248074309	208.093821037731
LOC103689966	131.120703465317	130.653616803636	94.3558720730208	198.562631912686	66.1596700627755	142.022896239684	208.404275416117	121.151421721494	164.576101809309
Septin4	186.257233583578	169.710213997605	138.418284031648	149.050023783125	77.4488201131698	69.5005662449516	141.021830708827	207.365345930764	123.036460727632
Erbin	116.582215424184	136.233130688489	221.647284397945	121.391256483164	69.8352072884853	82.2591242995803	186.504980886248	194.415875459815	141.894139059949
Atp5mc2	132.766570036012	121.819386485952	117.054690354738	152.635419544231	69.3101305419553	143.701653878451	150.64789423844	169.386026495833	171.697183137596
Prpf4b	130.572081275086	138.557928140511	141.533808109531	124.97665224427	118.929883089037	141.351393184177	147.038120414835	113.851049106999	138.201726519355
Slc38a2	160.4719906427	207.371932720362	343.597798303642	145.976827416463	40.6934478560723	70.5078208282117	132.839676708656	186.159501669613	103.519423013067
Wdr1	105.88408271467	97.1765334945193	128.181562061462	197.026033729355	33.8674501511827	129.935841240562	211.532746063241	240.564659487156	205.060767879387
Ppp1cc	128.37759251416	133.443373746062	126.401262588386	162.879407433106	47.2569071876968	122.549307629987	190.836709474573	183.639134933656	169.5872331144
Nes	28.2540427969198	44.1711515884179	152.660679816255	229.806794973753	42.5312164689271	245.098615259974	220.196203239892	258.381045034434	392.714448067404
Olig1	117.679459804647	110.195399225842	109.043342725897	215.63594506081	40.6934478560723	123.220810685494	173.26914353303	241.520660662863	182.906292635826
Gnai2	128.926214704391	97.1765334945193	134.412610217228	147.684158731275	68.5225154221604	123.556562213247	168.215460179983	158.174739980717	210.335642937377
Mapkapk2	122.891370611845	144.602401515768	190.937118487386	156.220815305337	33.6049117779177	103.07571902029	253.887425593537	141.401264806937	177.103930072036
Tubb3	299.273404771257	333.375954619954	312.442557524814	118.830259510945	21.2656082344636	42.304692496927	185.542374533286	181.640223384449	97.5851885728272
Bin1	189.823277820083	220.390798451685	165.122776127786	146.489026810907	55.1330583856463	76.8870998555261	140.059224355866	180.249676219784	105.497501159813
Smim14	134.13812551159	120.424508014739	152.215604947986	141.537765997951	59.858749104416	79.9088636053066	160.033306179812	281.846528438167	151.257042287882
Dek	106.981327095133	106.940682793012	140.643658372993	136.586505184994	70.0977456617503	130.607344296068	194.687134886418	164.34529302392	172.752158149194
Dock10	157.728879691543	161.805902660731	134.857685085497	143.928029838688	55.1330583856463	111.805258741879	199.981469827705	141.140537213563	129.89379830302
Ssr1	134.686747701822	133.443373746062	162.452326918173	165.440404405325	35.1801420175076	123.220810685494	174.231749885991	173.296940396455	175.25772380174
Ythdc1	118.502393089994	135.768171198084	123.285738510504	142.391431655357	75.8735898735799	140.67989012867	163.402428415177	147.745636245724	150.861426658533
Fn1	40.5980420771275	96.7115740041149	226.098033080635	168.001401377543	11.5516884236592	142.358647767437	197.815605533543	410.298322774156	466.430827002824
Smarca2	137.429858652979	138.092968650106	135.747834822035	156.5622815683	91.3633538962139	126.914077490781	116.956671884795	141.661992400312	140.047932789652
Swi5	203.264521480753	134.373292726871	162.007252049904	109.781403542439	82.6995875784694	81.2518697163202	130.914464002734	163.736928639379	154.553839199126
Hexb	99.3006164318929	106.010763812203	60.9752569528483	277.953538051464	33.8674501511827	150.416684433518	315.494232183059	159.652196343174	223.259086829455
Srsf3	109.724438046291	100.896209417754	145.539481923952	139.659701551657	39.6432943630123	143.030150822944	242.817452534482	208.060619513096	162.861767415462
Psmd4	250.171718745542	230.619907240582	275.056268590221	83.3177681628466	59.071133984621	69.8363177727049	88.0784812959569	166.170386177544	130.685029561719
Anp32e	104.786838334207	94.8517360424973	98.3615458874415	154.342750859044	64.8469781964506	137.993877906643	179.285433239038	203.106795238975	210.995002319626
RGD1561327	486.902193830414	385.451417545246	286.628215165214	113.196066172064	108.165809785173	37.939922636133	97.94519641381	84.0411942644796	46.0232848809685
Zcchc24	99.3006164318929	120.889467505144	135.302759953766	153.489085201638	85.3249713111193	128.928586657301	164.365034768138	174.166032374371	131.871876449766
Cp	121.794126231383	152.506712852643	116.609615486469	158.440346014594	24.1535303403784	101.732712909277	336.912223536447	156.523465222676	220.885393053359
LOC100364116	100.946483002587	92.5269385904753	116.1645406182	150.928088229419	85.5875096843842	161.49648484938	138.134011649943	176.425671516953	175.389595678189
Sf3b1	181.868256061727	173.429889920841	195.387867170076	132.147443766482	31.7671431650629	72.5223299947321	208.404275416117	172.688576011914	144.004089083145
Parp4	149.773857933187	131.583535784445	127.736487193193	127.879115479451	111.316270264353	132.621853462589	112.143640119989	124.888517226533	145.586551600542
Il1rapl1	171.444434447329	245.963570423927	215.416236242179	146.489026810907	109.741040024763	92.6674216599354	162.439822062216	71.6131789802805	59.7379600317442
Rabep1	126.183103753234	151.576793871834	132.632310744152	131.80597750352	116.041960983122	141.015641656423	112.384291708229	119.152510172287	130.816901438168
Pcnp	147.305058077145	150.181915400621	147.764856265297	126.171784164639	86.1125864309142	73.1938330502388	161.717867297495	199.978064118477	113.277941870349
Pkm	178.302211825222	170.17517348801	212.300712164297	122.24492214057	26.5163756997632	73.8653361057456	196.371696004101	195.284967437731	157.98250798682
Map7d2	261.692784740403	332.910995129549	211.410562427759	125.488851638714	60.121287477681	53.3844929127889	101.073667060934	151.222004157388	81.2330758930561
Ccnd1	61.7199964010384	77.6482348975346	158.891727972021	194.806503020098	49.3572141738167	175.598049015023	178.563478474317	174.687487561121	224.050318088153
Srp14	170.895812257098	125.539062409188	123.730813378773	103.122811414671	111.578808637617	91.6601670766752	135.72749576754	168.864571309084	143.608473453796
LOC689816	130.023459084854	141.347685082937	153.995904421062	145.123161759057	58.0209804915611	111.469507214125	163.402428415177	167.03947815546	127.520104526924
Pnisr	121.519815136267	118.564670053122	103.2573694384	103.293544546152	263.063450011512	206.487189568334	106.127350413981	100.467032647093	98.6401635844253
Hectd1	212.042476524457	222.715595903707	207.849963481607	116.78146193317	39.1182176164824	74.5368391612524	147.760075179556	137.664169301898	132.663107708465
Nat8l	376.903444689008	471.003963779656	350.718996195945	151.952487018306	62.2215944638008	41.9689409691737	107.571259943423	92.5582956480567	32.7042253595421
Spop	131.669325655549	107.87060177382	158.891727972021	124.122986586864	131.531725005756	101.06120985377	135.005541002819	162.607109068088	107.34370743011
Camk2g	498.69757092039	524.474305176161	271.0505947758	97.659351207271	54.6079816391163	31.5606436088186	91.2069519430811	97.5990291199696	75.9582008350655
Tsg101	158.277501881774	129.258738332423	152.215604947986	133.17184255537	42.0061397223972	113.148264852892	158.830048238611	181.466404988866	154.817582952026
Ccdc85b	124.53723718254	156.691348266282	144.649332187414	149.73295630905	112.628962130677	131.278847351575	138.615314826424	99.7717590647597	100.618241731172
Ube2r2	131.120703465317	135.768171198084	154.440979289331	133.342575686851	48.8321374272867	126.578325963028	144.390952944192	169.994390880375	157.455020481021
Ctnnb1	101.495105192819	125.074102918783	113.049016540317	187.806444629367	31.2420664185329	139.001132489903	225.73118976942	174.861305956704	185.411858288372
Arpp19	168.975634591287	171.570051959223	133.967535348959	126.854716690564	91.3633538962139	84.2736334661007	142.225088650029	136.360531335024	117.234098163842
Lap3	148.676613552724	132.978414255658	202.954139930648	114.391198092433	50.6699060401416	96.6964399929761	197.093650768822	129.929250698446	148.223989129537
Tpp1	145.384880411335	135.768171198084	91.685422863407	190.538174733067	41.2185246026022	118.520289296946	218.992945298691	120.36923894137	187.258064558668
Pdrg1	202.990210385638	194.353066989039	175.359498097973	108.927737885033	92.6760457625388	62.114032634377	111.181033767028	164.953657408462	104.178782395315
Actr3	135.509680987169	129.723697822827	132.632310744152	136.757238316476	33.0798350313878	101.732712909277	208.163623827876	181.205677395491	204.269536620688
Arpc4	110.547371331638	129.723697822827	145.984556792221	163.562339959031	29.404297805678	137.322374851136	239.207678710878	115.241596271665	211.522489825425
Sema4d	174.461856493602	180.404282276907	186.931444672966	165.269671273843	53.5578281460564	95.3534338819625	142.465740238269	77.4360952323179	148.092117253088
Stub1	159.923368452468	148.322077439003	176.694722702779	126.001051033157	70.3602840350153	100.05395527051	100.351712296213	167.213296551043	130.289413932369
Npepps	193.663633151703	189.703472084995	190.937118487386	140.513367209063	41.7436013491322	81.9233727718269	158.589396650371	126.800519577948	118.948432557689
Rbm3	48.0044416452521	59.9797742621674	90.795273126869	168.342867640506	49.6197525470817	136.315120267876	226.934447710621	710.917237935309	150.993298534983
Mrps6	200.24709943448	144.602401515768	337.811825016145	79.390906138778	50.4073676668766	62.4497841621304	177.841523709596	152.438732926471	118.025329422541
Scamp1	171.444434447329	172.964930430436	168.683375073938	157.586680357187	42.0061397223972	101.396961381524	146.797468826595	136.273622137233	116.970354410943
Rpl22l1	137.429858652979	118.564670053122	152.660679816255	113.708265566508	102.652503946608	114.155519436152	124.176219532005	156.17582843151	120.662766951536
Tjp1	160.4719906427	150.646874891025	152.660679816255	136.245038922032	56.4457502519712	76.8870998555261	188.43019359217	143.921631542894	131.608132696867
H2az1	79.5502175835607	61.3746527333806	130.852011271076	151.611020755344	65.1095165697156	133.629108045849	187.708238827449	226.311551049333	208.75318041998
Igsf11	113.839104473026	131.11857629404	155.331129025869	145.806094284982	42.5312164689271	76.2155968000193	228.859660416544	166.865659759877	182.246933253577
Kcna6	158.277501881774	159.946064699113	135.302759953766	161.001342986812	59.858749104416	96.6964399929761	137.652708473463	136.360531335024	127.915720156273
Ogt	185.159989203115	175.289727882458	183.370845726814	137.269437710919	61.1714409707409	104.418725131304	165.086989532859	106.029221305755	82.8155384104533
Cdc42bpa	148.127991362492	164.130700112753	145.984556792221	174.147794110868	80.5992805923496	95.3534338819625	142.465740238269	110.027044404169	100.750113607622
Ccnd2	65.2860406375429	89.7371816480489	123.730813378773	182.342984421968	96.0890446149835	171.233279154228	166.290247474061	113.32959392025	177.367673824936
Psma4	163.763723784089	170.640132978414	171.798899151821	95.6105536294961	56.9708269985012	85.2808880493609	123.935567943765	169.038389704667	160.356201762916
Tceal9	111.644615712101	74.3935184647038	87.6797490489863	163.562339959031	64.8469781964506	168.547266932201	187.467587239209	203.193704436767	146.90527036504
Atp6v1d	149.499546838071	134.838252217276	126.401262588386	131.635244372038	84.7998945645893	100.725458326017	132.358373532176	156.002010035927	126.201385762426
Psma6	178.027900730106	142.74256355415	170.018599678745	86.5616976609902	82.4370492052045	75.879845272266	127.545341767369	185.638046482863	132.663107708465
Psmd8	137.704169748095	148.787036929408	204.289364535455	125.488851638714	27.8290675660881	91.6601670766752	178.563478474317	217.620631270173	140.047932789652
Tns2	117.130837614415	137.163049669298	130.852011271076	181.31858563308	46.7318304411669	119.527543880207	142.706391826509	150.613639772847	160.619945515816
Gabbr1	246.605674509038	245.963570423927	184.706070331621	129.586446794264	53.0327513995264	43.983450135694	130.433160826253	141.575083202521	114.992276264196
Cox6b1-1	159.923368452468	130.188657313232	148.209931133566	104.31794333504	84.7998945645893	96.0249369374693	133.561631473377	157.82710318955	130.421285808819
Ccng1	134.13812551159	91.5970196096665	117.054690354738	123.61078719242	80.3367422190846	93.3389247154422	158.589396650371	139.141625664356	242.248637038221
Park7	221.369053758391	171.105092468819	166.458000732593	93.7324891832024	78.2364352329647	81.9233727718269	111.421685355268	134.883074972567	125.410154503728
Srpk2	152.516968884344	162.735821641539	143.314107582607	119.51319203687	79.0240503527597	100.389706798263	114.790807590632	142.965630367186	129.498182673671
Ndufc2	260.321229264824	175.754687372863	168.238300205669	89.6348940276526	51.4575211599365	44.3192016634474	137.893360061703	196.762423800188	164.312358056409
Pgrmc1	183.514122632421	185.983796161759	139.308433768186	148.025624994238	24.9411454601733	73.1938330502388	156.904835532688	201.107883689768	172.356542519845
Fktn	127.554659228813	160.875983679922	118.834989827814	184.903981394186	60.6463642242109	104.418725131304	184.579768180325	121.151421721494	110.772376217804
Nars1	165.409590354783	163.200781131944	163.34247665471	120.87905708872	45.6816769481069	77.5586029110329	111.181033767028	206.756981546222	162.202408033213
Acyp2	268.27625102318	287.344965069918	177.584872439317	98.5130168646773	125.230804047397	39.2829287471465	119.603839355439	125.496881611074	66.8590413600316
St3gal5	142.093147269946	139.022887630915	145.539481923952	166.635536325693	54.6079816391163	126.578325963028	147.519423591316	108.375769646128	131.080645191068
Fam171b	148.950924647839	153.901591323856	131.297086139345	197.367499992317	45.9442153213719	72.8580815224854	184.820419768565	141.488174004729	130.421285808819
Cct8	143.190391650409	123.214264957166	139.308433768186	119.683925168351	45.6816769481069	120.534798463467	153.776364885564	168.169297726751	161.674920527414
Psme4	86.6823060565695	142.277604063746	114.384241145124	180.464919975674	67.7349003023654	109.119246519851	170.381324474146	159.99983313434	129.102567044321
Rnf187	146.482124791798	170.17517348801	158.891727972021	164.928205010881	53.8203665193214	106.768985825578	127.064038590889	107.680496063796	129.102567044321
Hnrnpl	170.895812257098	149.251996419812	129.071711798	116.269262538727	34.1299885244477	78.2301059665397	176.156962591914	192.851509899566	187.521808311568
Sirpa	118.77670418511	118.564670053122	121.950513905697	197.367499992317	29.929374552208	127.585580546288	235.116601710792	118.631054985537	178.290776960084
Mylk	144.287636030872	114.380034639482	84.5642249711035	161.513542381256	59.596210731151	90.3171609656617	242.576800946242	154.263826080094	140.047932789652
Idi1	203.813143670985	208.301851701171	217.641610583524	103.976477072077	64.5844398231857	61.7782811066236	164.365034768138	84.6495586490208	118.948432557689
ENSRNOG00000064961	85.5850616761066	67.4191261086378	91.240347995138	162.367208038662	86.6376631774442	175.933800542776	151.851152179642	167.56093334221	185.939345794171
Txnl1	181.868256061727	172.499970940032	161.562177181635	114.391198092433	36.7553722570975	83.6021304105939	160.755260944533	170.515846067124	130.289413932369
Dlg2	129.474836894623	207.371932720362	204.289364535455	132.318176897963	120.505113328627	82.5948758273337	140.059224355866	84.9102862423957	72.265788294472
Celf1	102.592349573282	105.545804321798	156.221278762407	151.781753886825	47.2569071876968	142.358647767437	166.771550650541	152.004186937513	143.080985947997
Klf6	46.084263979442	63.6994501854026	156.221278762407	147.513425599794	45.9442153213719	171.569030681982	202.628637298349	256.469042683019	209.676283555129
Rab1a	206.830565717258	180.404282276907	180.7003965172	83.1470350313654	37.2804490036275	85.2808880493609	143.18769500299	159.652196343174	150.861426658533
Zbtb20	110.547371331638	168.780295016797	157.556503367214	153.318352070156	79.2865887260247	110.126501103112	153.054410120843	96.3823003508872	104.838141777564
Btf3-ps1	87.230928246801	89.7371816480489	108.598267857628	151.781753886825	56.4457502519712	198.429152902253	168.456111768224	172.340939220748	142.026010936398
Chmp2b	143.190391650409	143.672482534959	122.840663642235	138.635302762769	72.7231293944001	77.8943544387863	163.643080003417	147.311090256766	126.069513885977
Tbcb	190.64621110543	156.226388775878	190.492043619117	100.561814442452	52.5076746529965	76.5513483277727	121.529052061361	163.910747034962	131.608132696867
Psmc3	208.202121192836	241.778935010287	243.455952943124	81.9519031109967	40.4309094828073	66.4788024951711	99.8704091197326	168.864571309084	129.76192642657
Nucks1	103.415282858629	104.150925850585	110.823642198973	145.6353611535	68.5225154221604	120.534798463467	109.977775825826	179.815130230826	206.643230396784
Add3	168.701323496172	137.628009159702	125.066037983579	146.147560547944	50.1448292936116	90.9886640211685	152.091803767882	146.876544267808	137.278623384207
Stx7	124.811548277655	124.144183937974	107.70811812109	142.732897918319	54.3454432658513	118.8560408247	185.542374533286	130.016159896237	157.323148604571
Gpc1	154.71145764527	206.442013739553	241.230578601779	128.220581742414	23.1033768473184	75.5440937445126	143.668998179471	179.815130230826	128.443207662073
Cbx6	167.329768020593	184.588917690546	168.683375073938	139.488968420176	84.7998945645893	104.418725131304	95.2980289431665	84.2150126600628	110.508632464904
Dnaja2	280.345939208272	244.103732462309	238.115054523897	80.073838664703	40.4309094828073	56.7420081903228	112.143640119989	145.051451114185	115.387891893546
Caprin1	155.808702025733	151.11183438143	147.764856265297	132.830376292407	41.4810629758672	86.6238941603744	163.402428415177	140.44526363123	150.993298534983
Srsf11	131.120703465317	123.214264957166	139.308433768186	95.4398204980149	95.8265062417185	113.148264852892	124.898174296726	139.663080851105	140.575420295451
Eif1ax	92.4428390539998	81.3679108207697	116.609615486469	154.172017727562	61.1714409707409	167.204260821188	192.280619004015	154.263826080094	136.487392125508
Mpc2	215.334209665845	163.665740622348	158.001578235483	81.2689705850717	102.652503946608	66.8145540229245	138.134011649943	136.273622137233	94.0246479086835
Abcf1	99.8492386221244	122.284345976357	168.238300205669	136.415772053513	60.3838258509459	133.964859573602	122.972961590803	130.189978291821	150.465811029183
Tceal8	116.856526519299	97.1765334945193	113.494091408586	138.464569631288	67.2098235558355	110.126501103112	191.318012651054	154.611462871261	139.256701530953
Rheb	252.9148296967	241.778935010287	222.092359266214	74.439645325822	59.333672357886	49.3554745797482	115.753413943594	153.220915706595	99.958882348923
Amfr	202.16727710029	211.091608643597	182.480695990276	113.878998697989	25.2036838334383	54.391747496049	181.210645944961	170.342027671541	139.388573407403
Zcchc17	147.305058077145	138.092968650106	128.181562061462	116.610728801689	128.643802899841	92.331670132182	92.8915130607633	121.933604501618	128.706951414972
Elovl5	222.466298138854	201.792418835509	164.232626391248	110.805802331327	22.5783001007885	43.3119470801872	209.366881769078	154.00309848672	198.335302180449
Prpf19	311.068781861234	385.451417545246	295.974787398862	80.756771190628	20.4779931146686	31.5606436088186	156.664183944448	148.354000630265	111.827351229402
Arpc5	73.5153734910147	82.7627892919829	93.9107972047518	157.586680357187	44.368985081782	138.66538096215	180.007388003759	213.709717369551	235.523171339283
Ptp4a1	150.048169028302	133.908333236467	107.263043252821	150.415888834975	49.0946758005517	75.5440937445126	197.574953945302	151.135094959597	143.344729700896
Kcna1	315.457759383085	343.140103918446	295.084637662324	111.830201120214	35.4426803907726	36.9326680528728	109.015169472865	154.176916882303	61.4522944255912
Tmem259	105.335460524439	133.908333236467	166.458000732593	171.245330875687	48.5695990540217	125.571071379768	178.804130062557	103.508854569799	112.222966858751
Bnip3	203.264521480753	165.99053807437	108.598267857628	120.196124562795	65.3720549429806	60.7710265233634	183.857813415604	152.699460519846	102.464448001469
Sec61g	169.798567876635	132.513454765254	174.914423229704	92.3666241313525	71.1478991548102	86.288142632621	122.491658414323	147.832545443516	124.618923245029
Sdcbp	117.679459804647	114.844994129886	97.4713961509035	151.781753886825	44.368985081782	124.563816796507	145.834862473634	182.596224560157	166.817923708955
Ndufb5	189.274655629851	179.474363296098	174.024273493166	105.342342123927	72.1980526478701	73.1938330502388	107.811911531663	123.67178845745	111.959223105852
Carhsp1	155.534390930617	112.985156168269	207.849963481607	88.7812283702464	55.3955967589113	71.8508269392253	132.599025120416	188.940595998944	150.597682905633
Hist1h2bq	155.260079835501	152.041753362238	141.9788829778	122.586388403533	71.6729759013402	77.5586029110329	173.50979512127	83.7804666711048	146.64152661214
LOC100363469	61.9943074961541	47.4258680212486	78.333176815338	173.806327847905	98.1893516011034	220.588753733977	169.418718121185	160.955834310048	189.368014581865
Uqcrfs1	247.154296699269	236.199421125434	233.219230972938	72.5615808795283	44.368985081782	51.7057352740219	130.433160826253	145.485997103143	109.058041823957
Rap1gds1	122.068437326498	133.908333236467	140.198583504724	131.80597750352	61.6965177172709	84.9451365216075	154.979622826766	138.359442884231	140.839164048351
Tpm4	48.2787527403678	77.6482348975346	128.626636929731	164.416005616437	55.6581351321763	117.513034713686	174.713053062472	201.803157272101	247.655383972661
Rnf130	150.322480123418	165.060619093561	129.071711798	131.464511240557	42.5312164689271	82.9306273550871	179.526084827278	135.752166950483	131.476260820417
Pfdn2	154.437146550154	162.735821641539	135.747834822035	118.14732698502	81.6494340854095	87.6311487436346	104.683440884539	163.128564254838	94.9477510438318
Mal	548.347879136337	391.030931430099	182.925770858545	95.4398204980149	50.6699060401416	25.5171161092576	135.005541002819	87.1699253849773	75.1669695763669
LOC100359916	77.3557288226348	103.221006869776	124.62096311531	167.147735720137	54.6079816391163	168.547266932201	187.226935650969	128.712521929363	124.09143573923
C12h12orf43	304.759626673572	299.433911820433	282.622541350793	80.9275043221092	69.3101305419553	45.3264562467075	69.5483090014523	103.421945372007	93.6290322793342
Cyba	104.238216143976	102.756047379372	161.117102313366	139.830434683138	16.8024558889589	154.445702766559	221.880764357575	153.134006508804	202.687074103291
Grid2	136.0583031774	212.021527624406	208.295038349876	137.952370236844	113.416577250472	80.9161181885668	140.781179120587	63.0960775967034	64.4853475839358
Ociad1	254.012074077163	245.498610933522	199.393540984497	104.659409598002	32.5547582848578	56.4062566625694	105.886698825741	146.094361487684	119.607791939938
LOC108349606	96.5575054807357	121.819386485952	163.787551522979	142.562164786838	42.5312164689271	123.220810685494	150.88854582668	134.448528983609	153.630736063978
Ankrd40	181.319633871495	213.416406095619	205.624589140262	110.635069199846	57.2333653717662	54.391747496049	153.776364885564	96.4692095486788	108.530554318158
Zc3h15	146.756435886914	154.36655081426	143.759182450876	115.757063144283	61.6965177172709	94.3461792987024	97.7045448255697	135.5783485549	152.70763292883
C1qb	63.3658629717328	59.0498552813586	53.8540590605449	193.440637968248	34.1299885244477	147.730672211491	300.573833712159	270.287605131884	250.556565254556
Dbnl	109.450126951175	112.985156168269	114.384241145124	145.806094284982	37.0179106303625	132.286101934835	197.574953945302	129.407795511696	168.664129979251
Tspo	103.415282858629	98.5714119657325	217.196535715255	92.5373572628338	31.7671431650629	70.5078208282117	257.737851005382	244.649391783361	148.092117253088
Vapb	111.370304616985	121.354426995548	121.950513905697	163.733073090512	50.9324444134066	101.396961381524	168.696763356464	136.968895719566	136.223648372609
RGD1560186	133.589503321359	114.844994129886	132.187235875883	107.732605964664	96.0890446149835	93.3389247154422	82.5434947664296	170.689664462707	154.685711075576
Pak2	102.592349573282	109.730439735438	115.274390881662	158.781812277556	38.5931408699524	103.411470548044	181.932600709682	165.909658584169	172.092798766945
Abcd3	217.254387331655	192.028269537017	165.122776127786	130.098646188707	32.0296815383278	59.7637719401033	172.065885591828	116.632143436331	123.432076356981
Adipor2	51.0218636915251	80.4379918399609	92.1304977316759	185.245447657149	96.0890446149835	244.762863732221	131.395767179214	148.006363839099	126.201385762426
Tardbp	79.0015953933292	91.1320601192621	109.933492462435	152.976885807194	56.1832118787062	194.064383041459	151.369849003161	131.059070269737	158.773739245519
Cntnap2	150.322480123418	276.185937300213	282.177466482524	143.928029838688	121.555266821687	62.4497841621304	120.5664457084	52.2324278727531	48.9244661628634
Txn2	129.749147989739	109.730439735438	144.649332187414	107.220406570221	55.3955967589113	108.447743464345	170.862627650627	124.367062039783	148.751476635337
Atp6v1c1	165.683901449899	168.780295016797	166.458000732593	127.025449822045	43.3188315887221	93.0031731876888	128.26729653209	125.323063215491	109.453657453306
Fxr1	159.374746262237	166.920457055179	148.209931133566	100.732547573933	58.5460572380911	79.2373605497998	150.64789423844	143.660903949519	104.838141777564
Prdx5	157.454568596427	157.621267247091	184.706070331621	76.4884429035969	40.4309094828073	59.0922688845965	112.62494329647	252.123582793439	171.697183137596
Smc6	89.1511059126111	86.0175057248137	104.147519174938	166.635536325693	74.035821260725	141.68714471193	147.278772003076	125.323063215491	157.059404851672
Fa2h	168.701323496172	201.327459345105	117.499765223007	145.6353611535	44.106446708517	71.8508269392253	174.713053062472	115.415414667248	110.244888712005
Prpf40a	101.495105192819	106.010763812203	125.066037983579	124.805919112789	67.4723619291005	120.87054999122	141.021830708827	156.088919233718	134.773057731661
Pdpn	67.4805293984687	86.0175057248137	219.4219100566	144.440229233132	26.7789140730282	87.6311487436346	239.929633475599	147.224181058975	254.776465300949
Tmem9b	142.916080555293	124.609143428379	119.725139564352	137.269437710919	32.8172966581228	79.5731120775532	157.626790297409	193.286055888524	172.224670643395
Eif3h	132.492258940896	139.022887630915	146.42963166049	107.220406570221	64.5844398231857	87.6311487436346	103.480182943337	173.905304780997	136.751135878408
Nbea	165.958212545014	165.525578583966	185.15114519989	101.756946362821	63.5342863301257	67.8218086061846	164.846337944619	117.240507820872	91.9146978854872
Klhl5	108.627193665828	110.660358716247	93.4657223364828	170.050198955318	51.4575211599365	121.206301518973	199.740818239465	125.062335622116	131.608132696867
Arl3	320.121048000053	283.625289146683	252.802525176773	58.2199978351039	97.9268132278384	43.983450135694	73.3987344132974	99.4241222735933	87.9585415919942
Nsf	244.411185748112	261.772193097676	220.312059793138	131.293778109076	44.894061828312	44.6549531912008	109.015169472865	115.067777876082	82.1561790282045
Dnajb2	145.384880411335	164.130700112753	154.8860541576	146.147560547944	50.4073676668766	99.7182037427566	133.320979885137	97.6859383177612	110.376760588455
Grb2	102.866660668397	98.1064524753281	115.274390881662	160.147677329406	50.1448292936116	125.906822907521	141.503133885308	153.568552497762	151.520786040782
Cct6a	109.175815856059	110.660358716247	150.43530547491	127.366916085007	39.6432943630123	101.06120985377	148.000726767796	179.815130230826	157.191276728122
Spcs2	177.479278539875	149.716955910216	161.562177181635	102.098412625783	51.1949827866716	63.1212872176372	128.989251296811	143.139448762769	148.092117253088
Letm1	109.175815856059	111.125318206651	165.567850996055	143.074364181282	66.1596700627755	113.819767908399	125.138825884966	123.584879259659	114.069173129048
Pnn	104.238216143976	101.361168908159	120.61528930089	107.903339096146	87.6878166705041	137.65812637889	137.652708473463	130.450705885195	126.597001391776
Cfdp1	97.9290609563143	105.080844831394	113.939166276855	131.635244372038	59.071133984621	114.155519436152	139.096618002905	154.785281266844	168.136642473452
Pdcd5	149.499546838071	114.844994129886	125.066037983579	87.7568295813589	114.729269116797	89.6456579101549	89.7630424136392	168.343116122334	126.860745144675
Atp6v1a	183.239811537305	200.397540364296	153.995904421062	127.366916085007	38.3306024966874	81.9233727718269	113.828201237671	119.673965359037	119.080304434139
Sltm	83.3905729151808	90.2021411384533	104.592594043207	129.244980531301	99.5020434674283	140.344138600917	116.956671884795	131.493616258695	164.180486179959
Dcps	132.492258940896	140.417766102128	182.925770858545	90.8300259480213	35.4426803907726	70.8435723559651	143.18769500299	207.71298272193	156.795661098772
Sbds	139.350036318789	126.933940880401	116.1645406182	104.830142729483	121.030190075157	69.8363177727049	122.491658414323	149.744547794931	107.47557930656
Maged1	190.920522200546	186.448755652164	176.694722702779	115.757063144283	29.404297805678	67.1503055506778	120.32579412016	161.651107892381	128.047592032723
Nipbl	90.7969724833054	113.915075149078	119.725139564352	148.025624994238	67.7349003023654	140.008387073163	130.192509238013	118.631054985537	131.871876449766
Wbp1l	102.592349573282	140.882725592533	172.24397402009	122.586388403533	45.9442153213719	97.3679430484829	134.764889414579	145.485997103143	132.926851461365
Selenos	128.926214704391	126.468981389996	121.950513905697	130.781578714632	33.6049117779177	88.3026517991413	168.696763356464	194.068238668648	139.784189036752
Brk1	180.496700586148	125.539062409188	128.181562061462	102.098412625783	86.3751248041792	76.2155968000193	122.491658414323	134.883074972567	109.321785576856
Mapre1	87.230928246801	87.4123841960269	111.71379193551	139.147502157213	49.3572141738167	119.191792352453	146.316165650114	168.603843715709	202.818945979741
Strn3	103.96390504886	118.564670053122	124.175888247041	130.781578714632	57.7584421182961	128.928586657301	151.129197414921	132.101980643236	118.68468880479
Tmbim6	232.34149756302	192.028269537017	179.810246780662	100.22034817949	30.191912925473	43.6476986079406	138.855966414664	134.448528983609	173.807133160792
Rbm25	45.5356417892106	66.489207127829	69.8767543182276	143.074364181282	169.599789129179	264.236452341917	94.0947710019649	133.753255401276	183.829395770974
Tagln	99.8492386221244	91.1320601192621	50.2934601143931	141.879232260913	52.5076746529965	85.2808880493609	405.257274596698	168.169297726751	164.576101809309
AABR07060778.1	176.656345254528	179.474363296098	180.255321648931	103.122811414671	32.2922199115928	65.1357963841575	140.540527532347	161.738017090172	121.190254457335
Pals1	123.165681706961	139.952806611724	119.280064696083	142.049965392394	76.3986666201099	102.06846443703	135.005541002819	107.593586866004	103.651294889516
Edf1	217.803009521887	197.142823931465	179.365171912393	64.7078568313911	71.1478991548102	62.4497841621304	83.2654495311505	139.663080851105	130.553157685269
Ypel5	178.850834015454	165.525578583966	162.007252049904	118.14732698502	46.2067536946369	62.7855356898838	122.010355237842	148.093273036891	114.596660634847
Vdac3	175.559100874065	152.971672343047	146.42963166049	94.7568879720899	47.2569071876968	52.3772383295287	146.316165650114	171.645665638415	145.718423476992
Hs3st1	112.193237902332	99.0363714561369	145.539481923952	123.098587797976	38.3306024966874	75.5440937445126	208.163623827876	172.254030022956	162.202408033213
Tmcc3	83.1162618200651	78.1131943879389	101.922144833593	160.489143592368	81.9119724586745	149.409429850258	173.991098297751	115.067777876082	124.09143573923
Rasgrp3	144.013324935756	137.628009159702	126.846337456655	147.513425599794	46.2067536946369	82.2591242995803	205.757107945473	79.2611883859415	142.949114071547
Snapin	201.344343814943	163.665740622348	140.198583504724	90.6592928165401	98.4518899743684	59.7637719401033	131.877070355695	104.377946547715	95.3433666731811
Agpat3	206.556254622142	219.92583896128	166.012925864324	135.562106396107	26.2538373264982	61.7782811066236	146.556817238355	121.846695303827	108.530554318158
Arglu1	119.873948565572	131.583535784445	141.088733241262	97.3178849443086	117.617191222712	106.768985825578	113.10624647295	106.28994889913	98.5082917079755
Top1	111.370304616985	118.099710562717	117.944840091276	115.074130618358	64.5844398231857	124.563816796507	127.304690179129	114.546322689332	154.026351693327
Plcl1	149.225235742955	161.340943170326	113.939166276855	112.513133646139	105.015349305993	86.9596456881278	145.353559297153	97.5990291199696	79.6506133756589
Chtop	126.45741484835	119.959548524335	137.083059426841	136.415772053513	42.5312164689271	92.6674216599354	149.203984708998	143.921631542894	134.509313978762
LOC120098269	142.916080555293	139.48784712132	170.908749415283	92.02515786839	65.3720549429806	62.4497841621304	82.3028431781893	239.087203124699	124.882666997929
Cdkn1c	165.135279259667	168.780295016797	201.173840457573	99.5374156535647	67.9974386756304	54.391747496049	94.0947710019649	81.5208275285232	197.148455292401
Tubb4b	247.977229984617	214.811284566832	227.878332553711	83.3177681628466	26.7789140730282	43.6476986079406	113.10624647295	145.833633894309	157.323148604571
Wsb1	113.839104473026	134.373292726871	141.533808109531	130.781578714632	51.7200595332015	82.2591242995803	211.773397651481	136.795077323982	90.4641072445398
Hs2st1	72.6924402056675	100.896209417754	194.052642565269	153.489085201638	34.6550652709777	101.732712909277	182.173252297922	132.536526632194	166.686051832505
Acbd5	164.038034879204	159.016145718304	126.846337456655	116.610728801689	66.4222084360405	73.8653361057456	190.114754709852	102.292125800716	85.0573603100994
Tril	193.937944246819	163.200781131944	76.5528773422621	190.538174733067	63.2717479568607	94.3461792987024	234.394646946071	64.3997155635775	72.7932758002711
Ubxn1	120.69688185092	127.86385986121	138.418284031648	109.952136673921	37.2804490036275	86.9596456881278	154.257668062045	172.688576011914	153.630736063978
Pin1	201.070032719827	205.512094758744	212.300712164297	85.1958326091403	48.3070606807567	65.4715479119109	106.608653590462	122.107422897202	99.8270104724732
Bltp1	162.666479403626	185.983796161759	186.486369804697	119.683925168351	48.0445223074918	78.5658574942931	131.877070355695	113.590321513625	80.8374602637068
Rps10	83.6648840102965	110.195399225842	137.52813429511	126.34251729612	65.8971316895106	165.189751654667	139.818572767626	101.249215427217	123.95956386278
Marchf6	142.093147269946	143.207523044555	147.764856265297	137.440170842401	30.191912925473	72.5223299947321	148.482029944277	172.688576011914	131.608132696867
Enoph1	115.759282138837	119.029629543526	129.961861534538	175.342926031237	58.2835188648261	109.790749575358	167.493505415262	80.7386447483987	111.959223105852
Plin2	58.7025743547654	65.0943286566158	157.111428498945	116.78146193317	33.8674501511827	115.162774019412	179.526084827278	251.775946002272	235.523171339283
Rgs10	139.075725223673	112.520196677864	104.592594043207	142.562164786838	58.5460572380911	101.06120985377	190.836709474573	87.4306529783521	131.344388943967
ENSRNOG00000071138	40.3237309820118	90.2021411384533	125.511112851848	150.586621966456	55.9206735054412	155.452957349819	122.251006826082	205.192615985974	191.346092728611
Map2	277.602828257115	327.796440735101	238.115054523897	111.488734857252	67.9974386756304	43.983450135694	90.7256487666004	77.7837320234842	55.6499318618014
Cct2	198.601232863786	196.677864441061	187.821594409504	86.5616976609902	34.9176036442426	48.6839715242414	138.134011649943	155.393645651385	127.388232650474
Esf1	78.178662107982	91.1320601192621	105.482743779745	134.879173870182	77.4488201131698	125.906822907521	134.283586238098	148.180182234682	148.751476635337
Lsm4	113.290482282795	113.450115658673	159.33680284029	125.830317901676	48.5695990540217	96.0249369374693	150.4072426502	136.968895719566	120.135279445737
Pafah1b2	125.908792658118	130.188657313232	138.418284031648	112.171667383177	39.9058327362773	94.010427770949	153.776364885564	148.354000630265	136.223648372609
Fyttd1	163.763723784089	153.436631833452	130.852011271076	118.14732698502	45.156600201577	89.6456579101549	153.295061709084	134.187801390234	90.9915947503388
Acap2	106.981327095133	120.889467505144	104.592594043207	144.098762970169	53.8203665193214	95.6891854097159	170.621976062387	140.44526363123	120.794638827986
Mapk8ip1	237.004786179988	233.409664183008	180.7003965172	100.903280705415	33.3423734046528	55.0632505515558	133.561631473377	107.767405261587	107.34370743011
Selenom	191.469144390777	156.691348266282	156.221278762407	90.8300259480213	43.0562932154571	72.8580815224854	164.605686356379	108.115042052754	120.794638827986
Rbm26	90.248350293074	90.6671006288577	92.1304977316759	154.854950253487	93.2011225090687	137.65812637889	163.883731591658	94.4702979994719	121.058382580886
Hspa4	161.569235023163	196.212904950656	174.914423229704	108.927737885033	35.9677571373026	67.1503055506778	137.171405296982	111.069954777668	128.706951414972
Laptm5	71.5951958252046	75.3234374455126	48.5131606413173	214.099346877479	34.9176036442426	214.880977762169	180.96999435672	143.226357960561	243.303612049819
Mdga2	125.908792658118	184.588917690546	190.937118487386	141.196299734988	82.4370492052045	93.6746762431956	130.192509238013	70.8309962001561	62.6391413136391
Npb	202.990210385638	139.022887630915	140.198583504724	83.8299675572903	68.2599770488954	63.1212872176372	128.989251296811	130.103069094029	117.893457546091
Tgfbr1	102.318038478166	107.405642283416	61.4203318211173	192.928438573805	27.0414524462932	152.766945127792	218.030338945729	117.935781403205	194.906633392755
Cdc45-1	108.627193665828	139.022887630915	145.984556792221	134.708440738701	22.0532233542585	96.0249369374693	128.507948120331	223.791184313376	151.652657917231
Ppp1ca	191.194833295661	184.123958200142	227.433257685442	74.439645325822	30.7169896720029	60.4352749956101	150.166591061959	130.798342676362	126.333257638876
Vwa3b	110.547371331638	156.226388775878	157.111428498945	104.147210203558	106.328041172318	139.67263554541	144.631604532432	64.6604431569523	66.9909132364814
Eloc	130.29777017997	107.405642283416	105.927818648014	117.635127590576	73.77328288746	99.0467006872498	126.342083826168	145.051451114185	114.464788758397
Cmtm5	186.257233583578	161.340943170326	109.933492462435	105.854541518371	53.5578281460564	78.9016090220465	126.582735414408	100.467032647093	142.157882812848
Gnai3	99.5749275270087	95.7816550233061	97.9164710191725	138.635302762769	39.1182176164824	96.0249369374693	217.308384181009	169.299117298042	147.300885994389
Ppp1r12a	92.4428390539998	113.450115658673	116.1645406182	132.147443766482	58.0209804915611	119.527543880207	121.769703649602	140.097626840063	139.520445283853
Cd47	129.474836894623	139.022887630915	138.418284031648	122.757121535014	25.4662222067033	69.5005662449516	160.273957768053	183.639134933656	164.180486179959
Cetn2	112.467548997448	100.43124992735	82.3388506297587	141.367032866469	84.5373561913243	111.133755686372	136.449450532261	125.84451840224	123.036460727632
Jun	69.4007070642788	86.9474247056225	155.331129025869	123.269320929458	29.404297805678	119.86329540796	166.04959588582	206.235526359473	182.642548882927
Hmgcr	137.704169748095	150.181915400621	149.545155738373	164.245272484956	36.2302955105676	80.24461513306	150.4072426502	98.7288486912605	118.42094505189
Ptpra	134.13812551159	119.959548524335	117.499765223007	120.708323957239	44.368985081782	93.6746762431956	161.477215709254	130.624524280779	130.157542055919
Tpd52	113.564793377911	114.844994129886	97.9164710191725	114.561931223914	79.0240503527597	89.9814094379083	122.251006826082	128.104157544822	158.509995492619
Gstp1	200.521410529596	183.658998709737	127.736487193193	76.3177097721156	65.1095165697156	63.7927902731439	65.4572320013669	209.190439084387	124.09143573923
Chpf	106.707016000018	119.49458903393	136.637984558573	133.854775081295	82.1745108319395	130.607344296068	139.337269591145	78.9135515947751	92.8378010206356
Cs	249.07447436508	237.594299596648	185.15114519989	91.6836916054275	28.0916059393531	69.1648147171982	93.372816237244	113.068866326875	122.113357592484
Setd3	123.439992802077	121.354426995548	126.846337456655	121.732722746126	67.4723619291005	73.1938330502388	131.877070355695	137.75107849969	123.036460727632
Rab12	115.210659948605	110.660358716247	117.054690354738	144.952428627575	45.4191385748419	100.05395527051	145.353559297153	137.22962331294	129.63005455012
Hypk	119.325326375341	137.163049669298	135.302759953766	86.5616976609902	74.29835963399	76.5513483277727	97.7045448255697	182.856952153532	128.706951414972
Nap1l4	247.977229984617	230.619907240582	206.5147388768	79.9031055332218	39.9058327362773	57.7492627735829	120.5664457084	102.987399383049	91.2553385032384
Fxr2	202.990210385638	233.409664183008	221.647284397945	106.537474044296	19.4278396216087	52.0414868017753	196.612347592341	120.456148139161	89.2772603564919
Eif2s3	130.023459084854	143.672482534959	132.632310744152	96.9764186813461	54.8705200123813	76.8870998555261	122.732310002563	158.522376771883	125.542026380178
Ccar1	89.1511059126111	104.61588534099	111.268717067241	115.586330012802	76.9237433666398	120.199046935713	129.711206061532	126.105245995615	135.036801484561
Tmx4	263.064340215982	261.772193097676	218.976835188331	118.14732698502	34.3925268977127	52.7129898572821	86.1532685900344	96.4692095486788	88.4860290977933
Elob	161.294923928047	107.87060177382	154.8860541576	71.3664489591596	122.080343568217	68.157560133938	84.4687074723521	147.311090256766	119.871535692838
ENSRNOG00000064157	110.821682426753	167.850376035988	140.643658372993	102.610612020227	95.0388911219236	154.445702766559	135.72749576754	59.5328004872477	73.8482508118692
Cald1	52.9420413573352	61.3746527333806	82.7839254980276	161.001342986812	54.8705200123813	162.50373943264	205.757107945473	150.266002981681	189.895502087664
Far1	161.294923928047	153.901591323856	128.181562061462	106.025274649852	51.4575211599365	86.9596456881278	165.327641121099	90.5593840988498	106.156860542062
Pdcd6ip	107.255638190249	127.86385986121	136.637984558573	120.537590825758	39.1182176164824	91.3244155489218	162.439822062216	138.880898070981	131.212517067518
Pam	137.429858652979	117.169791581908	125.956187720117	154.172017727562	25.2036838334383	73.1938330502388	138.855966414664	177.468581890452	165.499204944457
Slc29a3	96.28319438562	127.398900370805	101.031995097055	185.074714525668	20.7405314879336	104.082973603551	220.677506416373	119.500146963453	175.389595678189
Aktip	137.97848084321	134.838252217276	114.384241145124	131.464511240557	59.071133984621	72.5223299947321	131.877070355695	134.100892192443	111.695479352952
Vps13c	86.9566171516853	100.896209417754	112.158866803779	141.708499129432	67.9974386756304	136.650871795629	155.942229179727	93.3404784281811	122.640845098283
Sec22b	110.821682426753	113.450115658673	107.70811812109	121.049790220201	42.2686780956622	93.6746762431956	152.091803767882	164.953657408462	143.476601577346
Mpeg1	105.335460524439	57.190017319741	55.1892836653518	157.074480962744	14.177072156309	126.242574435274	314.290974241857	237.262109971075	291.568718830434
Nfasc	129.200525799507	175.289727882458	171.798899151821	116.439995670208	41.7436013491322	61.7782811066236	141.743785473548	115.328505469457	120.267151322187
ENSRNOG00000067926	128.926214704391	128.328819351614	133.077385612421	166.977002588656	29.404297805678	82.5948758273337	164.846337944619	141.835810795895	108.134938688808
Tuba4a	218.077320617002	199.932580873891	176.24964783451	101.756946362821	38.3306024966874	68.4933116616914	115.994065531834	122.281241292785	76.4856883408645
Tpr	116.033593233952	110.660358716247	126.846337456655	117.122928196133	58.808595611356	109.119246519851	102.276925002136	130.798342676362	135.959904619709
Rab14	130.29777017997	139.952806611724	124.62096311531	129.927913057226	29.404297805678	96.3606884652227	167.734157003503	125.84451840224	125.542026380178
Map7	148.127991362492	142.74256355415	138.418284031648	96.6349524183836	62.2215944638008	56.7420081903228	127.545341767369	186.420229262987	93.2334166499849
Clec2l	138.801414128558	169.710213997605	142.869032714338	140.684100340544	91.6258922694788	87.6311487436346	132.358373532176	74.568091705195	56.9686506262991
Pik3ca	118.228081994878	119.49458903393	114.829316013393	147.342692468313	51.4575211599365	106.768985825578	122.251006826082	124.1932436442	108.662426194608
Tnks2	85.8593727712224	95.7816550233061	92.5755725999449	152.46468641275	57.4959037450311	144.037405406204	151.851152179642	114.893959480499	126.597001391776
Actr1a	146.207813696682	153.436631833452	174.024273493166	115.586330012802	45.4191385748419	83.2663788828405	94.0947710019649	115.50232386504	115.651635646445
Car2	184.611367012884	149.716955910216	109.488417594166	126.171784164639	84.7998945645893	53.3844929127889	187.708238827449	108.288860448337	58.9467287730456
Oaz2	131.943636750664	139.952806611724	117.054690354738	128.732781136857	42.7937548421921	74.201087633499	116.956671884795	144.356177531852	141.2347796777
Eif3f	260.869851455056	243.638772971905	236.334755050821	56.3419333888102	45.156600201577	60.0995234678567	80.8589336487474	119.760874556828	91.1234666267886
Ppp2r2b	147.305058077145	159.481105208709	142.423957846069	122.074189009089	100.027120213958	73.1938330502388	114.068852825911	77.5230044301095	77.5406633524627
Mafg	85.3107505809909	119.029629543526	131.742161007614	142.391431655357	65.6345933162456	146.387666100478	109.737124237586	88.4735633518514	115.783507522895
Pttg1ip	159.923368452468	142.277604063746	151.325455211448	105.171608992446	16.2773791424289	60.0995234678567	164.846337944619	184.682045307155	185.148114535472
Btg1	73.2410623958989	75.3234374455126	86.3445244441794	158.440346014594	35.1801420175076	153.102696655545	160.755260944533	178.250764670577	171.960926890495
Ube2b	119.873948565572	110.195399225842	106.817968384552	115.244863749839	39.3807559897473	99.7182037427566	147.760075179556	167.03947815546	125.805770133077
Vps35	183.239811537305	153.436631833452	174.024273493166	83.3177681628466	34.9176036442426	60.4352749956101	151.610500591401	122.107422897202	123.563948233431
C18h18orf32	154.437146550154	111.125318206651	98.8066207557104	96.9764186813461	73.77328288746	63.4570387453905	122.491658414323	153.48164329997	135.959904619709
Phc2	109.175815856059	117.169791581908	163.34247665471	118.488793247983	39.9058327362773	103.411470548044	131.877070355695	115.676142260623	126.069513885977
Fam32a	148.127991362492	175.289727882458	166.012925864324	99.3666825220835	39.3807559897473	64.8000448564041	131.877070355695	134.709256576984	100.881985484071
Vps4a	118.502393089994	112.520196677864	104.592594043207	125.488851638714	44.368985081782	94.3461792987024	154.257668062045	148.701637421432	116.047251275794
Id4	159.374746262237	146.462239477386	125.956187720117	131.464511240557	57.4959037450311	57.4135112458295	132.358373532176	120.282329743578	95.7389823025304
Usp5	160.197679547584	165.99053807437	175.804572966242	115.757063144283	30.191912925473	62.114032634377	162.199170473975	138.620170477606	84.2661290514008
Bloc1s1	238.10203056045	150.646874891025	161.562177181635	79.7323724017405	76.6612049933748	56.070505134816	91.4476035313214	112.460501942334	92.9696728970853
Htatsf1	66.9319072082372	66.9541666182334	76.5528773422621	130.098646188707	128.381264526576	180.634321931323	96.7419384726084	116.805961831914	155.740686087174
Abi1	164.038034879204	139.48784712132	100.141845360517	106.025274649852	53.0327513995264	93.3389247154422	142.465740238269	112.199774348959	99.8270104724732
Pithd1	103.96390504886	99.9662904369457	95.6910966778277	140.854833472026	86.9002015507092	112.476761797385	103.239531355097	120.977603325911	110.244888712005
Ap1b1	100.12354971724	117.634751072313	109.933492462435	119.171725773908	47.7819839342268	106.097482770071	175.916311003674	120.456148139161	114.069173129048
Cdk9	122.068437326498	159.481105208709	135.302759953766	134.879173870182	28.6166826858831	82.9306273550871	155.220274415006	128.017248347031	112.091094982301
Eif3e	112.193237902332	132.513454765254	117.944840091276	115.41559688132	41.7436013491322	79.2373605497998	123.213613179044	174.948215154496	130.289413932369
Scand1	141.544525079715	137.163049669298	142.423957846069	91.6836916054275	47.5194455609618	104.082973603551	120.32579412016	105.76849371238	117.893457546091
Sugt1	149.773857933187	165.060619093561	145.984556792221	94.2446885776462	64.0593630766557	63.1212872176372	95.7793321196472	136.186712939441	104.310654271765
Phf14	127.006037038581	146.462239477386	143.759182450876	110.805802331327	56.4457502519712	74.201087633499	120.085142531919	115.067777876082	109.321785576856
Pygb	252.366207506468	215.741203547641	157.556503367214	106.537474044296	30.7169896720029	53.0487413850355	91.2069519430811	141.748901598104	94.5521354144825
Usp34	116.582215424184	140.882725592533	135.302759953766	119.342458905389	61.9590560905358	104.418725131304	106.368002002221	92.9928416370147	108.003066812359
Septin8	184.337055917768	173.894849411245	137.973209163379	81.7811699795154	47.5194455609618	50.6984806907618	113.828201237671	131.406707060903	139.256701530953
Ppa1-1	88.8767948174953	91.1320601192621	122.395588773966	141.196299734988	31.2420664185329	98.375197631743	135.005541002819	179.380584241868	172.884030025644
AC135409.1	96.8318165758514	90.6671006288577	121.505439037428	124.805919112789	61.9590560905358	120.534798463467	117.919278237757	117.848872205413	130.553157685269
Hif1a	99.0263053367772	107.405642283416	135.302759953766	107.561872833183	27.5665291928231	88.9741548546481	217.789687357489	161.216561903423	134.245570225862
Trip12	118.228081994878	144.137442025364	135.302759953766	119.171725773908	34.3925268977127	92.331670132182	134.764889414579	124.71469883095	123.432076356981
Htra1	187.080166868925	173.894849411245	175.359498097973	59.7565960184351	16.0148407691639	36.9326680528728	100.833015472694	416.642694212943	193.456042751807
Pmp22	102.318038478166	291.994559973962	270.605519907531	109.269204147996	16.0148407691639	53.7202444405423	123.213613179044	175.469670341245	100.354497978272
Srsf1	113.290482282795	110.195399225842	136.637984558573	122.586388403533	36.4928338838325	83.9378819383473	176.638265768394	122.889605677326	125.410154503728
Emc10	121.519815136267	118.564670053122	156.221278762407	128.049848610932	25.9912989532333	83.2663788828405	174.472401474232	120.456148139161	131.740004573317
Myl12b	80.9217730591393	85.5525462344093	121.950513905697	107.903339096146	40.6934478560723	105.761731242318	109.015169472865	216.577720896673	184.093139523874
Rab7a	135.783992082285	125.539062409188	129.516786666269	106.025274649852	41.7436013491322	50.6984806907618	162.199170473975	155.915100838135	136.487392125508
Cap1	75.4355511568248	70.6738425414686	83.2290003662966	153.8305514646	40.4309094828073	128.257083601795	181.691949121441	155.219827255802	166.290436203155
Tmem117	80.6474619640235	72.5336805030862	128.181562061462	114.732664355395	39.1182176164824	91.6601670766752	155.220274415006	205.366434381557	170.510336249548
Hnrnpa1	144.013324935756	139.952806611724	166.012925864324	77.3421085610031	38.3306024966874	66.4788024951711	118.641233002478	164.519111419504	132.267492079116
Sncg	262.51571802575	186.913715142568	120.170214432621	87.9275627128402	124.180650554337	28.2031283312847	195.409089651139	74.3942733096117	59.869831908194
Cast	96.8318165758514	132.513454765254	114.829316013393	107.732605964664	49.6197525470817	99.0467006872498	148.482029944277	136.534349730608	107.871194935909
Pfn1	108.078571475596	112.520196677864	137.52813429511	84.1714338202528	61.4339793440059	79.9088636053066	199.740818239465	108.897224832878	112.618582488101
Cd2bp2	72.143818015436	85.5525462344093	89.9051233903311	150.586621966456	62.7466712103308	149.745181378012	137.893360061703	118.978691776704	128.443207662073
Rad23b	174.461856493602	169.710213997605	172.689048888359	74.7811115887845	24.4160687136434	53.0487413850355	138.615314826424	175.556579539037	137.278623384207
Aco2	213.139720904919	186.448755652164	165.122776127786	101.244746968377	35.1801420175076	51.0342322185152	112.384291708229	112.634320337917	109.981144959105
Nedd8	152.242657789228	88.3423031768357	120.61528930089	78.0250410869281	100.289658587223	93.6746762431956	97.2232416490891	140.705991224604	100.618241731172
Kifap3	232.067186467905	220.390798451685	188.711744146042	96.8056855498648	33.0798350313878	45.3264562467075	110.699730590547	117.761963007621	88.3541572213435
Metrn	130.023459084854	156.226388775878	131.742161007614	117.464394459095	40.9559862293372	91.9959186044286	172.787840356549	75.0895468919446	106.816219924311
Psmb7	234.810297419062	193.42314800823	181.145471385469	63.8541911739849	71.6729759013402	45.9979593022143	71.2328701191346	136.447440532816	94.5521354144825
Csnk2a1	113.839104473026	131.11857629404	150.880380343179	130.781578714632	41.2185246026022	74.201087633499	122.972961590803	116.371415842956	126.860745144675
LOC100910017	109.724438046291	93.9218170616885	103.2573694384	116.952195064652	75.8735898735799	73.5295845779922	123.694916355524	126.88742877574	148.355861005987
Fuca1	117.679459804647	132.978414255658	109.933492462435	121.049790220201	32.2922199115928	79.2373605497998	149.203984708998	147.311090256766	136.751135878408
Cfl2	192.292077676124	199.467621383487	164.677701259517	83.6592344258091	48.8321374272867	43.6476986079406	101.554970237415	142.009629191479	96.6620854376788
Kidins220	235.358919609293	196.677864441061	177.584872439317	90.3178265535776	19.4278396216087	43.3119470801872	135.005541002819	137.924896895273	130.948773314618
Pip4p2	112.741860092564	104.150925850585	130.852011271076	142.9036310498	37.2804490036275	96.6964399929761	149.203984708998	121.846695303827	109.321785576856
Syf2	107.80426038048	104.61588534099	130.852011271076	93.7324891832024	75.085974753785	94.010427770949	84.4687074723521	168.430025320126	107.739323059459
ENSRNOG00000064240	82.8419507249494	66.9541666182334	82.3388506297587	129.927913057226	75.6110515003149	130.943095823822	156.904835532688	130.016159896237	120.926510704436
Copz1	71.3208847300889	74.3935184647038	76.5528773422621	163.903806221993	45.4191385748419	138.66538096215	136.449450532261	140.705991224604	179.213880095233
Vsir	89.9740391979582	93.9218170616885	101.031995097055	147.513425599794	24.6786070869083	147.394920683738	189.152148356891	115.328505469457	144.927192218293
Oga	128.926214704391	123.214264957166	110.378567330704	143.928029838688	34.1299885244477	82.9306273550871	113.828201237671	158.956922760841	114.201045005498
ENSRNOG00000069480	65.0117295424271	104.150925850585	40.0567381442069	341.97846235693	49.8822909203466	68.8290631894448	315.253580594819	202.324612458851	65.6721944719837
Tmem125-1	136.332614272516	121.354426995548	112.603941672048	140.854833472026	35.7052187640376	86.9596456881278	134.764889414579	119.587056161245	111.695479352952
H1f2	101.495105192819	94.8517360424973	64.0907810307311	125.147385375751	37.0179106303625	86.288142632621	179.526084827278	184.94277290053	173.411517531443
Tbca	162.940790498741	138.092968650106	137.973209163379	92.1958909998713	68.5225154221604	61.1067780511168	82.5434947664296	146.9634534656	98.9039073373248
Lnpep	94.0887056246941	112.520196677864	117.944840091276	161.684275512737	42.7937548421921	107.104737353331	138.134011649943	112.373592744542	99.4313948431239
Mrpl28	112.741860092564	106.010763812203	125.956187720117	112.171667383177	40.1683711095423	104.082973603551	140.299875944106	128.53870353378	112.618582488101
Taf9	128.926214704391	105.545804321798	110.378567330704	88.7812283702464	56.9708269985012	91.3244155489218	154.498319650285	143.226357960561	92.1784416383867
Sel1l	119.873948565572	120.424508014739	136.637984558573	133.342575686851	38.8556792432174	75.5440937445126	128.26729653209	123.237242468492	115.651635646445
Adipor1	80.9217730591393	107.405642283416	86.3445244441794	128.903514268339	32.8172966581228	96.0249369374693	160.514609356293	170.689664462707	161.543048650964
Eif5b	70.223640349626	74.8584779551082	96.5812464143656	122.24492214057	93.2011225090687	114.827022491659	85.1906622370731	142.357265982645	164.444229932859
Rab6a	219.448876092581	192.028269537017	180.7003965172	63.6834580425037	49.3572141738167	42.9761955524338	111.902988531749	125.149244819908	92.1784416383867
Ranbp2	99.3006164318929	109.265480245034	111.71379193551	117.635127590576	37.2804490036275	104.082973603551	157.626790297409	126.452882786782	123.036460727632
Dner	255.383629552741	191.098350556208	170.463674547014	90.4885596850588	29.141759432413	39.9544318026533	119.122536178958	120.629966534744	104.706269901115
Map2k1	134.686747701822	132.513454765254	131.742161007614	105.171608992446	32.8172966581228	76.2155968000193	123.935567943765	130.103069094029	135.43241711391
Zeb1	62.5429296863856	72.0687210126818	76.9979522105311	136.074305790551	105.802964425788	136.986623323383	102.276925002136	130.016159896237	141.10290780125
Fbxw11	99.8492386221244	116.2398726011	111.71379193551	151.0988213609	38.5931408699524	90.6529124934151	139.337269591145	123.584879259659	113.409813746799
Ncor1	92.9914612442312	92.9918980808797	99.2516956239794	105.513075255408	71.6729759013402	114.155519436152	110.459079002307	128.104157544822	126.465129515326
H2aj	240.296519321376	217.601041509258	228.323407421979	54.805335205479	46.9943688144318	42.304692496927	102.758228178616	100.814669438259	94.9477510438318
Ubqln2	145.110569316219	122.284345976357	105.927818648014	127.70838234797	38.3306024966874	95.6891854097159	128.26729653209	122.368150490576	96.00272605543
AABR07026291.1	128.103281419044	123.214264957166	146.874706528759	110.976535462808	48.3070606807567	81.2518697163202	125.860780649687	107.767405261587	97.1895729434779
Araf	216.705765141424	191.563310046612	151.770530079717	89.8056271591339	34.6550652709777	50.6984806907618	135.24619259106	122.976514875118	78.463766487611
Olfm1	151.968346694112	150.181915400621	198.948466116228	79.0494398758156	32.0296815383278	38.2756741638864	121.769703649602	195.284967437731	122.904588851182
ENSRNOG00000069588	167.604079115709	212.021527624406	198.05831637969	133.513308818332	70.0977456617503	42.9761955524338	83.0247979429102	97.3383015265948	55.3861881089019
Arpc2	96.0088832905042	98.1064524753281	109.488417594166	83.4885012943279	62.2215944638008	86.288142632621	104.442789296299	170.602755264916	158.24625173972
Cltb	144.561947125988	136.233130688489	177.584872439317	80.756771190628	53.8203665193214	62.7855356898838	133.561631473377	130.276887489612	78.2000227347115
Spock3	233.713053038599	257.587557684037	170.463674547014	96.9764186813461	61.6965177172709	40.9616863859135	118.159929825997	76.2193664632354	54.9905724795526
Gabarapl1	160.746301737816	164.595659603157	136.192909690304	101.244746968377	57.2333653717662	58.7565173568431	80.8589336487474	136.708168126191	95.0796229202816
Elmo1	111.918926807216	151.576793871834	126.401262588386	109.952136673921	63.0092095835958	97.7036945762362	132.599025120416	88.2128357584766	75.5625852057162
Atp2c1	195.035188627281	182.264120238524	162.007252049904	98.1715506017148	22.5783001007885	57.0777597180762	141.503133885308	116.284506645164	104.706269901115
Dgcr6	104.512527239092	122.749305466761	124.62096311531	122.927854666495	63.7968247033907	105.425979714564	131.155115590974	98.9895762846353	73.980122688319
Nub1	123.988614992308	112.520196677864	101.922144833593	131.80597750352	62.4841328370658	83.9378819383473	118.641233002478	115.50232386504	94.4202635380328
Capn2	108.901504760943	126.933940880401	126.846337456655	108.074072227627	26.2538373264982	65.4715479119109	141.021830708827	184.160590120406	147.03714224149
Cyfip2	229.324075516747	206.906973229957	170.908749415283	100.903280705415	23.3659152205834	38.2756741638864	121.769703649602	130.189978291821	103.123807383717
Fgfr2	102.318038478166	108.800520754629	101.922144833593	144.952428627575	39.1182176164824	77.2228513832795	151.851152179642	137.924896895273	118.55281692834
Erbb4	122.342748421614	188.308593613781	153.995904421062	106.708207175777	83.7497410715294	90.9886640211685	120.5664457084	67.5284466840751	50.9025443096098
Uqcrc2	224.112164709548	197.607783421869	181.145471385469	69.1469182499035	27.5665291928231	43.6476986079406	131.395767179214	139.228534862147	98.1126760786262
Agap1	96.28319438562	105.080844831394	123.730813378773	114.732664355395	68.7850537954254	88.3026517991413	124.657522708485	97.5990291199696	114.992276264196
Memo1	133.589503321359	112.985156168269	122.395588773966	88.9519615017277	71.1478991548102	75.879845272266	118.641233002478	108.115042052754	106.816219924311
Ndufs5	269.099184308528	208.301851701171	194.052642565269	63.8541911739849	98.7144283476334	44.6549531912008	60.6442002365605	93.5142968237643	65.6721944719837
Prtfdc1	103.415282858629	85.5525462344093	81.0036260249518	99.1959493906022	95.0388911219236	103.07571902029	113.10624647295	130.276887489612	115.651635646445
Mef2a	68.5777737789316	83.6927082727917	79.2233265518759	141.367032866469	72.9856677676651	136.986623323383	145.112907708913	108.723406437295	115.651635646445
Txnip	82.5676396298336	90.6671006288577	62.3104815576552	141.196299734988	29.141759432413	88.9741548546481	158.34874506213	235.35010761966	181.719445747778
Ralbp1	127.280348133697	137.628009159702	120.170214432621	106.196007781333	36.7553722570975	68.157560133938	113.34689806119	127.843429951447	148.223989129537
Ajm1	117.679459804647	82.7627892919829	102.812294570131	93.7324891832024	119.980036582097	77.8943544387863	82.0621915899489	149.223092608182	109.189913700407
Ndufa11	218.351631712118	179.939322786502	174.024273493166	71.0249826961971	53.0327513995264	52.3772383295287	74.8426439427394	109.679407613002	106.024988665612
Lrrn1	143.739013840641	124.144183937974	138.418284031648	92.1958909998713	23.1033768473184	59.7637719401033	200.222121415946	147.050362663391	125.673898256627
Lamtor2	153.888524359922	126.933940880401	121.505439037428	85.3665657406215	74.29835963399	69.5005662449516	95.7793321196472	115.415414667248	101.67321674277
Gls	147.305058077145	162.270862151135	173.579198624897	109.610670410958	39.9058327362773	77.5586029110329	128.507948120331	83.51973907773	77.6725352289124
Tspyl1-1	189.274655629851	179.474363296098	157.111428498945	102.269145757265	28.0916059393531	51.0342322185152	150.88854582668	119.065600974495	82.5517946575538
Ubtf	95.7345721953885	119.029629543526	131.297086139345	109.439937279477	50.6699060401416	128.928586657301	128.748599708571	82.0422827152728	103.783166765966
Nr3c1	161.843546118279	166.920457055179	146.42963166049	105.000875860964	31.7671431650629	61.4425295788702	167.012202238782	103.248126976424	83.2111540398026
Gpx2	31.8200870334243	48.3557870020574	539.430740341987	81.6104368480342	112.628962130677	55.3990020793092	54.8685621187928	281.933437635959	151.916401670131
Rassf4	58.153952164534	75.7883969359169	91.240347995138	113.537532435027	50.4073676668766	113.484016380646	161.958518885735	246.822121728151	106.024988665612
Ppp2r2a	89.6997281028425	110.195399225842	107.70811812109	109.610670410958	46.9943688144318	89.3099063824015	136.449450532261	149.570729399348	114.332916881948
Cox6b1	153.339902169691	86.0175057248137	121.950513905697	80.4153049276655	110.791193517823	66.4788024951711	83.7467527076312	139.228534862147	100.881985484071
Rala	106.432704904902	80.4379918399609	101.922144833593	97.3178849443086	98.7144283476334	87.2953972158812	103.239531355097	117.935781403205	126.069513885977
Ttl	67.4805293984687	90.6671006288577	88.1248239172552	157.245214094225	77.7113584864348	129.600089712808	154.017016473804	96.2953911530956	87.0354384568458
ENSRNOG00000066445	113.564793377911	89.7371816480489	112.158866803779	99.5374156535647	70.3602840350153	96.3606884652227	107.571259943423	145.659815498726	92.4421853912863
Pcmt1	171.718745542445	148.322077439003	137.52813429511	96.9764186813461	34.9176036442426	50.026977635255	127.304690179129	138.098715290856	106.420604294962
Ptprg	91.6199057686526	138.092968650106	129.961861534538	104.31794333504	97.6642748545734	110.462252630865	106.127350413981	78.6528240014003	70.023966394826
Polr1d	79.5502175835607	79.5080728591521	75.2176527374552	136.586505184994	73.2482061409301	124.228065268754	132.117721943935	104.725583338881	130.157542055919
Khdrbs1	132.766570036012	145.067361006172	128.626636929731	110.805802331327	29.404297805678	70.5078208282117	119.603839355439	123.324151666284	129.498182673671
Itgav	141.544525079715	107.87060177382	158.446653103752	100.049615048008	40.6934478560723	96.0249369374693	102.517576590376	111.678319162209	100.486369854722
Ndufs4	122.891370611845	112.985156168269	117.499765223007	106.708207175777	56.9708269985012	76.5513483277727	102.998879766857	131.754343852069	105.497501159813
Krcc1	86.1336838663381	86.0175057248137	91.685422863407	90.1470934220964	76.3986666201099	90.9886640211685	153.054410120843	121.933604501618	134.113698349412
Impact	295.158738344522	250.148205837566	201.618915325842	68.6347188554597	38.0680641234224	24.8456130537508	90.4849971783601	144.616905125227	78.8593821169603
Sfr1	91.3455946735369	85.5525462344093	90.3501982586001	110.122869805402	68.7850537954254	95.6891854097159	124.898174296726	136.360531335024	121.585870086685
Fasn	243.862563557881	221.785676922898	239.450279128704	74.9518447202657	17.0649942622239	35.5896619418592	137.652708473463	88.0390173628933	139.388573407403
Ppp2r1a	168.427012401056	134.838252217276	135.302759953766	93.39102292024	21.0030698611986	44.6549531912008	167.252853827022	165.475112595211	138.333598395805
Pitpna	78.7272842982135	82.2978298015785	71.2119789230345	140.854833472026	49.0946758005517	135.307865684616	145.112907708913	127.756520753656	128.179463909173
Zcrb1	106.432704904902	85.5525462344093	98.3615458874415	96.9764186813461	101.077273707018	76.8870998555261	74.8426439427394	170.689664462707	118.55281692834
Actr10	180.222389491032	173.429889920841	140.198583504724	91.0007590795026	45.4191385748419	60.4352749956101	118.159929825997	85.7793782203117	91.3872103796881
Cycs-ps9	168.15270130594	136.233130688489	126.846337456655	75.6347772461907	120.242574955362	60.7710265233634	64.735277236646	111.939046755584	84.2661290514008
Cct3	181.593944966611	181.334201257715	256.808198991193	58.3907309665851	34.6550652709777	44.6549531912008	90.2443455901198	128.104157544822	109.981144959105
Cela1	102.592349573282	171.105092468819	113.939166276855	100.561814442452	66.9472851825705	115.834277074919	144.150301355951	57.5338889380409	75.4307133292664
Abca3	104.786838334207	130.653616803636	143.314107582607	145.806094284982	18.9027628750787	82.5948758273337	135.968147355781	128.364885138197	125.278282627278
Eif4h	140.447280699252	117.169791581908	121.060364169159	104.31794333504	30.454451298738	59.7637719401033	136.208798944021	130.276887489612	147.696501623738
Slc39a12	88.3281726272639	143.672482534959	115.274390881662	125.830317901676	26.5163756997632	48.348219996488	275.786720123406	140.358354433438	105.629373036263
ENSRNOG00000067986	142.916080555293	155.761429285473	153.105754684524	80.2445717961842	53.5578281460564	65.8072994396643	82.0621915899489	113.677230711416	109.585529329756
Ccdc47	147.853680267377	129.723697822827	148.209931133566	89.8056271591339	36.4928338838325	72.8580815224854	110.699730590547	111.417591568834	117.102226287393
Gcn1	130.572081275086	171.105092468819	209.630262954683	97.4886180757898	23.8909919671134	71.8508269392253	181.691949121441	80.8255539461904	82.1561790282045
G3bp1	60.0741298303441	62.7695312045938	114.829316013393	137.440170842401	30.9795280452679	145.380411517218	150.64789423844	130.276887489612	176.444570689787
Kdm5a	84.4878172956437	110.195399225842	109.488417594166	131.635244372038	65.1095165697156	108.111991936591	86.1532685900344	98.6419394934689	118.948432557689
Ssrp1	63.0915518766171	75.3234374455126	113.049016540317	118.830259510945	45.9442153213719	127.585580546288	126.101432237927	129.581613907279	153.762607940428
Rfc1	97.9290609563143	96.2466145137105	95.2460218095587	135.049907001663	40.6934478560723	97.7036945762362	138.374663238184	110.374681195335	129.366310797221
Pls3	128.37759251416	127.398900370805	117.944840091276	101.756946362821	29.666836178943	49.6912261075016	144.872256120672	189.722778779068	118.157201298991
Smc3	82.8419507249494	88.8072626672401	96.5812464143656	105.342342123927	52.7702130262615	98.375197631743	121.769703649602	126.192155193407	157.191276728122
Ap2b1	120.148259660688	131.583535784445	150.43530547491	114.220464960952	21.5281466077286	89.9814094379083	118.881884590718	109.853226008586	135.56428899036
Chmp2a	127.554659228813	102.291087888968	122.395588773966	78.0250410869281	60.9089025974759	78.5658574942931	80.3776304722667	150.352912179472	129.89379830302
Oxr1	181.868256061727	173.894849411245	130.852011271076	91.6836916054275	58.808595611356	59.4280204123499	96.9825900608488	96.643027944262	74.9032258234674
RGD1562402-1	130.29777017997	110.660358716247	136.192909690304	83.8299675572903	64.3219014499207	67.1503055506778	82.7841463546699	132.536526632194	118.42094505189
Reep3	197.229677388207	168.315335526392	148.209931133566	91.8544247369088	22.8408384740535	50.3627291630084	141.262482297068	116.371415842956	106.156860542062
Zfand6	81.196084154255	92.0619791000709	89.4600485220621	121.049790220201	42.0061397223972	121.542053046727	157.86744188565	126.36597358899	110.508632464904
S100a1	289.672516442207	190.168431575399	121.505439037428	54.4638689425165	114.204192370267	48.6839715242414	87.5971781194763	75.6979112764858	63.6941163252372
Usp33	156.63163531108	168.780295016797	133.967535348959	102.610612020227	43.8439083352521	72.5223299947321	94.8167257666859	93.3404784281811	88.3541572213435
Stard7	88.8767948174953	100.896209417754	100.586920228786	135.903572659069	40.6934478560723	84.6093849938541	141.984437061788	127.235065566906	118.28907317544
Mgst3	157.454568596427	126.468981389996	117.499765223007	89.6348940276526	40.4309094828073	38.6114256916398	112.143640119989	166.691841364294	145.059064094743
Rps4x-ps9	103.689593953745	114.380034639482	149.545155738373	77.6835748239656	39.3807559897473	62.114032634377	109.977775825826	163.128564254838	148.223989129537
Mmd2	176.930656349643	192.493229027421	162.897401786441	103.464277677633	22.5783001007885	36.9326680528728	126.101432237927	107.332859272629	132.926851461365
Hbs1l	74.6126178714776	79.0431133687478	85.4543747076414	142.9036310498	51.1949827866716	125.235319852014	128.748599708571	119.934692952411	122.245229468933
Map1lc3a	142.916080555293	144.137442025364	141.533808109531	81.0982374535905	38.3306024966874	67.1503055506778	138.855966414664	106.637585690296	97.0577010670281
LOC102551819	108.901504760943	113.915075149078	90.795273126869	116.78146193317	52.5076746529965	71.1793238837185	170.862627650627	121.672876908244	85.1892321865491
Slc23a2	48.8273749305993	67.4191261086378	87.6797490489863	138.464569631288	37.2804490036275	138.66538096215	176.878917356635	184.682045307155	122.640845098283
Bex1	227.129586755821	228.760069278964	170.018599678745	82.9763018998841	51.1949827866716	31.896395136572	81.8215400017086	114.807050282707	74.1119945647687
Hexa	61.171374210807	87.8773436864313	81.4487008932207	149.391490046088	32.5547582848578	193.057128458199	135.4868441793	84.3888310556461	176.840186319137
LOC685700	157.180257501311	149.251996419812	158.891727972021	94.4154217091274	29.141759432413	59.0922688845965	160.033306179812	123.584879259659	70.9470695299743
Baz2b	68.5777737789316	85.0875867440049	89.4600485220621	121.391256483164	129.693956392901	122.549307629987	90.4849971783601	90.298656505475	100.222626101822
Itsn2	83.6648840102965	97.6414929849237	93.9107972047518	111.488734857252	81.1243573388795	110.126501103112	101.314318649175	100.032486658135	107.607451183009
Fcrl2	41.4209753624747	47.4258680212486	8.01134762884139	352.051717114323	25.4662222067033	178.955564292556	814.364974605241	76.740821649985	308.052703386654
Gtf2h5	153.065591074575	120.889467505144	120.61528930089	77.3421085610031	72.7231293944001	60.7710265233634	87.356526531236	113.416503118041	109.585529329756
Riok3	79.5502175835607	99.9662904369457	112.603941672048	103.805743940596	30.9795280452679	81.9233727718269	125.379477473206	172.427848418539	160.883689268715
Rabl6	153.614213264807	159.016145718304	173.134123756628	105.513075255408	38.3306024966874	63.7927902731439	106.368002002221	79.7826435726911	88.617900974243
Ptms	93.8143945295784	111.590277697056	99.6967704922483	85.3665657406215	95.8265062417185	90.9886640211685	86.3939201782747	85.2579230335621	141.36665155415
Got1	240.845141511608	199.467621383487	153.550829552793	99.3666825220835	35.9677571373026	34.9181588863525	95.5386805314068	130.189978291821	68.9689913832278
Rnf14	178.302211825222	180.404282276907	136.192909690304	96.9764186813461	38.0680641234224	50.3627291630084	144.872256120672	89.429564527559	76.4856883408645
Nrg3	130.023459084854	194.353066989039	228.323407421979	114.04973182947	100.289658587223	52.3772383295287	99.8704091197326	47.9738771809646	46.1551567574183
Iqsec1	168.975634591287	185.983796161759	171.353824283552	96.1227530239399	32.8172966581228	45.9979593022143	109.977775825826	93.7750244171391	99.6951385960234
Hnrnpdl	105.88408271467	100.43124992735	165.122776127786	94.2446885776462	33.6049117779177	68.157560133938	155.460926003246	140.879809620188	96.00272605543
Usp22	102.592349573282	90.6671006288577	89.0149736537932	138.806035894251	30.7169896720029	80.24461513306	117.919278237757	157.479466398384	149.938323523384
Zfp638	133.589503321359	146.462239477386	125.956187720117	94.4154217091274	57.7584421182961	86.6238941603744	92.1695582960424	89.864110516517	81.4968196459557
Sdhd	120.971192946035	102.756047379372	100.141845360517	122.757121535014	37.5429873768925	60.0995234678567	128.26729653209	144.182359136269	123.432076356981
LOC103694242	83.6648840102965	79.9730323495565	108.598267857628	100.049615048008	61.1714409707409	107.776240408838	100.833015472694	132.101980643236	121.849613839584
Ube2m	176.930656349643	171.105092468819	183.370845726814	79.7323724017405	32.2922199115928	39.2829287471465	112.62494329647	122.628878083951	98.9039073373248
Clic1	58.4282632596497	67.8840855990422	123.730813378773	104.830142729483	33.6049117779177	95.3534338819625	154.738971238525	155.393645651385	190.686733346362
Yipf4	135.783992082285	117.634751072313	107.263043252821	136.415772053513	22.5783001007885	66.8145540229245	149.444636297238	143.139448762769	101.54134486632
Zfp24	63.6401740668485	73.9285589742994	77.4430270788001	150.074422572013	64.3219014499207	95.6891854097159	149.685287885479	132.275799038819	112.091094982301
Sumo3	64.4631073521957	74.3935184647038	76.9979522105311	135.049907001663	46.4692920679019	139.67263554541	114.790807590632	142.009629191479	140.575420295451
Ensa	125.908792658118	101.361168908159	116.1645406182	102.439878888746	53.5578281460564	75.2083422167592	112.384291708229	122.194332094993	90.5959791209896
Gpr37	183.239811537305	194.818026479443	134.412610217228	103.635010809115	21.5281466077286	44.6549531912008	125.138825884966	135.665257752692	90.8597228738891
Cbx5	114.387726663258	119.959548524335	113.494091408586	88.0982958443214	73.77328288746	79.2373605497998	76.045901883941	104.377946547715	118.157201298991
Cadm2	135.235369892053	189.703472084995	182.035621122007	100.22034817949	68.5225154221604	65.1357963841575	101.795621825655	66.1378995194095	52.0893911976577
Sppl3	89.9740391979582	123.214264957166	119.725139564352	114.391198092433	47.7819839342268	91.6601670766752	132.839676708656	92.5582956480567	92.1784416383867
Psmd1	131.943636750664	123.67922444757	144.649332187414	88.2690289758027	43.8439083352521	67.4860570784312	89.5223908253988	123.497970061867	110.376760588455
Anapc5	81.196084154255	85.0875867440049	102.812294570131	121.732722746126	43.8439083352521	85.2808880493609	103.239531355097	149.483820201556	148.883348511786
Pycr3	125.908792658118	118.099710562717	146.42963166049	84.3421669517341	44.631523455047	64.8000448564041	89.0410876489182	126.192155193407	125.410154503728
Mlf2	161.294923928047	130.653616803636	149.990230606641	73.756712799897	45.4191385748419	42.6404440246804	127.064038590889	125.149244819908	103.123807383717
Pcyox1	141.544525079715	142.74256355415	130.406936402807	123.61078719242	21.2656082344636	43.983450135694	142.94704341475	120.195420545786	137.674239013556
Sarnp	133.589503321359	127.86385986121	132.187235875883	74.2689121943407	93.9887376288637	73.8653361057456	74.8426439427394	92.6452048458483	89.5410041093914
Chmp3	80.3731508689078	81.8328703111741	89.9051233903311	112.171667383177	51.7200595332015	101.06120985377	107.571259943423	130.450705885195	148.619604758887
Scg3	177.753589634991	145.532320496577	109.488417594166	115.244863749839	35.4426803907726	48.348219996488	137.412056885222	123.584879259659	76.0900727115152
Mcrip1	109.450126951175	116.704832091504	140.643658372993	105.513075255408	33.6049117779177	90.9886640211685	136.690102120501	97.5990291199696	94.1565197851332
Hmgn3	106.158393809786	105.545804321798	78.778251683607	96.6349524183836	87.1627399239741	72.1865784669787	109.977775825826	129.929250698446	91.9146978854872
Derl1	96.8318165758514	99.9662904369457	125.956187720117	131.293778109076	19.1653012483437	83.2663788828405	129.470554473292	142.009629191479	146.90527036504
Tgfa	61.9943074961541	69.7439235606598	68.5415297134207	124.805919112789	71.9355142746052	107.776240408838	169.178066532945	132.710345027777	104.838141777564
Mfsd14b	90.7969724833054	89.2722221576445	79.6684014201449	154.684217122006	21.0030698611986	109.790749575358	193.243225356977	114.807050282707	132.399363955566
RGD1560212	107.529949285365	113.915075149078	121.950513905697	97.3178849443086	51.9825979064665	69.5005662449516	102.998879766857	117.066689425289	110.508632464904
Arf1	190.920522200546	154.831510304665	144.204257319145	79.390906138778	21.7906849809935	49.3554745797482	96.2606352961278	150.352912179472	129.102567044321
Leprot	98.7519942416615	124.609143428379	106.817968384552	144.098762970169	18.3776861285488	70.1720693004583	159.792654591572	120.803784930327	143.344729700896
Atf5	120.148259660688	144.137442025364	145.094407055683	92.3666241313525	42.7937548421921	66.4788024951711	109.977775825826	74.8288192985698	126.992617021125
Rc3h2	99.5749275270087	93.9218170616885	113.939166276855	125.488851638714	42.2686780956622	98.375197631743	119.603839355439	106.28994889913	97.4533166963774
Snrpd3	121.519815136267	102.291087888968	128.626636929731	73.073780273972	61.4339793440059	77.2228513832795	85.9126170017941	131.493616258695	109.585529329756
Pdcd10	132.21794784578	120.889467505144	126.401262588386	85.0250994776591	44.631523455047	53.7202444405423	147.278772003076	132.015071445444	85.7167196923482
Maf	80.3731508689078	87.8773436864313	85.0092998393725	136.415772053513	24.1535303403784	104.754476659057	209.126230180838	95.2524807795964	161.543048650964
Ash1l	134.961058796937	147.857117948599	145.539481923952	91.8544247369088	55.1330583856463	73.5295845779922	96.0199837078875	87.691380571727	74.9032258234674
Ndufb3	119.873948565572	122.284345976357	108.153192989359	83.1470350313654	94.5138143753936	63.1212872176372	61.3661550012815	132.971072621152	104.046910518866
Adgrg1	148.950924647839	142.277604063746	140.643658372993	109.439937279477	21.0030698611986	51.3699837462685	121.769703649602	136.795077323982	113.805429376148
Smc4	64.18879625708	67.4191261086378	106.372893516283	122.586388403533	53.2952897727914	101.732712909277	148.482029944277	110.200862799752	132.399363955566
Ccndbp1	120.148259660688	84.1576677631961	89.0149736537932	119.51319203687	47.2569071876968	120.199046935713	139.096618002905	96.8168463398452	80.7055883872571
Snrpd1	107.255638190249	108.335561264225	101.922144833593	80.756771190628	67.4723619291005	63.7927902731439	91.2069519430811	144.877632718601	122.640845098283
Mdh2	285.832161110587	262.237152588081	254.13774978158	47.6345436832668	32.0296815383278	30.5533890255584	77.4898114133829	109.766316810794	81.6286915224054
Tmed10	92.9914612442312	79.9730323495565	98.8066207557104	124.97665224427	25.9912989532333	80.24461513306	135.968147355781	160.868925112256	156.136301716523
Strap	119.325326375341	99.0363714561369	126.846337456655	105.683808386889	25.4662222067033	70.5078208282117	122.732310002563	156.262737629301	120.135279445737
ENSRNOG00000066426	105.335460524439	121.354426995548	121.060364169159	110.122869805402	31.5046047917979	65.1357963841575	115.753413943594	114.633231887124	142.026010936398
Bhlhe41	91.3455946735369	98.5714119657325	82.7839254980276	155.025683384969	28.0916059393531	77.8943544387863	174.472401474232	128.973249522738	113.937301252598
Tprg1l	153.339902169691	151.576793871834	153.105754684524	78.8787067443343	28.3541443126181	38.2756741638864	100.592363884454	159.652196343174	130.685029561719
Retreg2	128.926214704391	138.092968650106	135.302759953766	117.464394459095	45.4191385748419	75.5440937445126	101.795621825655	87.6044713739353	75.2988414528166
Ckap5	132.21794784578	137.628009159702	128.181562061462	89.1226946332089	34.6550652709777	73.1938330502388	113.587549649431	112.634320337917	96.530213561229
Sort1	141.544525079715	159.016145718304	127.291412324924	98.0008174702335	39.1182176164824	50.3627291630084	122.491658414323	99.3372130758017	96.00272605543
Pank3	117.405148709531	106.010763812203	88.1248239172552	117.805860722058	49.8822909203466	74.8725906890058	156.423532356208	91.5153852745574	93.2334166499849
Por	125.085859372771	151.11183438143	160.672027445097	104.830142729483	13.9145337830441	76.2155968000193	173.26914353303	94.3833888016803	111.431735600053
Ifrd1	66.3832850180058	65.0943286566158	162.452326918173	68.122519461016	28.8792210591481	104.418725131304	111.902988531749	195.371876635522	195.829736527903
Ier3ip1	138.801414128558	108.800520754629	129.071711798	75.122577851747	47.7819839342268	66.4788024951711	92.1695582960424	147.571817850141	100.750113607622
Cops2	153.888524359922	139.022887630915	108.153192989359	91.1714922109838	39.9058327362773	48.0124684687347	121.769703649602	130.363796687404	99.0357792137746
Zcchc18	239.473586036029	230.154947750177	134.412610217228	98.0008174702335	25.9912989532333	37.6041711083796	107.330608355182	96.9906647354284	83.3430259162524
Mrpl20	251.817585316237	212.021527624406	207.404888613338	47.4638105517856	67.7349003023654	51.3699837462685	52.2213946481493	85.2579230335621	73.1888914296204
Plat	132.21794784578	123.67922444757	146.42963166049	77.8543079554468	17.0649942622239	55.3990020793092	110.218427414066	170.342027671541	185.148114535472
Tenm3	114.387726663258	141.347685082937	151.770530079717	118.830259510945	56.9708269985012	63.1212872176372	93.8541194137246	84.7364678468125	75.6944570821659
Golph3	131.120703465317	126.468981389996	108.153192989359	86.9031639239527	35.7052187640376	69.5005662449516	146.797468826595	117.935781403205	93.1015447735351
Dtna	147.030746982029	150.181915400621	100.586920228786	101.756946362821	60.3838258509459	64.1285418008973	132.358373532176	78.6528240014003	67.3865288658307
Kdelr1	71.3208847300889	65.5592881470202	76.5528773422621	147.854891862757	29.929374552208	128.257083601795	155.942229179727	126.800519577948	148.883348511786
Vamp1	308.325670910076	320.357088888631	270.160445039262	79.7323724017405	28.3541443126181	22.1596008317237	83.7467527076312	107.854314459379	45.4957973751694
Cotl1	51.2961747866408	62.3045717141894	78.778251683607	172.098996533093	30.9795280452679	149.745181378012	151.851152179642	96.643027944262	195.961608404353
Zrsr2	127.006037038581	128.328819351614	117.944840091276	91.1714922109838	65.3720549429806	70.8435723559651	82.3028431781893	108.028132854962	84.3980009278505
Ubr5	120.69688185092	119.959548524335	144.649332187414	96.9764186813461	35.9677571373026	68.157560133938	114.068852825911	112.981957129083	95.4752385496309
Tmf1	76.8071066324034	85.0875867440049	92.5755725999449	115.244863749839	75.3485131270499	112.141010269632	87.8378297077166	114.111776700374	101.67321674277
Tanc2	58.9768854498812	79.5080728591521	81.4487008932207	134.53770760722	143.608490175945	119.527543880207	124.176219532005	64.3997155635775	81.2330758930561
Scamp2	58.4282632596497	73.463599483895	112.158866803779	148.025624994238	13.6519954097791	93.0031731876888	225.009235004699	157.305648002801	173.675261284342
Dnajc7	104.238216143976	122.749305466761	97.4713961509035	102.95207828319	62.7466712103308	78.2301059665397	90.4849971783601	118.891782578912	88.090413468444
Spcs1	127.554659228813	94.8517360424973	105.927818648014	81.439703716553	40.1683711095423	50.3627291630084	125.379477473206	151.569640948555	145.322807847643
Wdr55	101.220794097703	85.5525462344093	93.9107972047518	86.2202313980278	47.2569071876968	62.7855356898838	110.218427414066	180.684222208742	139.520445283853
S1pr1	127.280348133697	131.11857629404	88.5698987855242	152.293953281269	37.0179106303625	73.8653361057456	132.839676708656	81.781555121898	86.376079074597
Spcs3	107.255638190249	112.05523718746	120.170214432621	124.122986586864	15.227225649369	82.2591242995803	145.594210885393	130.276887489612	131.344388943967
Fdps	320.9439812854	245.033651443118	262.149097410421	43.8784147906795	28.0916059393531	27.5316252757779	81.5808884134683	113.32959392025	81.1012040166064
Btbd1	118.77670418511	122.284345976357	129.516786666269	90.8300259480213	49.6197525470817	50.026977635255	127.545341767369	107.245950074838	97.8489323257267
Akap11	180.222389491032	186.913715142568	172.24397402009	91.342225342465	22.8408384740535	46.3337108299677	98.667151178531	119.152510172287	83.6067696691519
Snx27	124.811548277655	130.188657313232	131.297086139345	120.196124562795	29.404297805678	74.5368391612524	124.416871120245	85.3448322313537	94.288391661583
Bhlhe40	41.4209753624747	51.1455439444838	101.922144833593	118.14732698502	51.4575211599365	165.861254710174	137.652708473463	149.918366190514	117.234098163842
Csnk1d	84.4878172956437	96.2466145137105	92.1304977316759	126.854716690564	34.9176036442426	94.6819308264557	134.524237826339	103.943400558757	127.256360774025
Dnm1l	188.177411249388	191.098350556208	141.088733241262	93.39102292024	30.191912925473	48.348219996488	125.379477473206	87.1699253849773	73.0570195531706
Igfbp5	25.5109318457626	128.793778842018	184.706070331621	235.099522049672	37.2804490036275	227.303784289044	20.4553850004272	54.4051578175432	321.371762908081
Mgst1	116.856526519299	86.0175057248137	59.6400323480414	162.537941170143	17.8526093820188	85.9523911048676	179.044781650798	117.501235414247	168.664129979251
Hipk1	130.846392370201	115.309953620291	124.62096311531	92.708090394315	28.8792210591481	59.7637719401033	142.706391826509	126.279064391198	100.881985484071
Ddb1	177.204967444759	183.194039219333	228.323407421979	67.9517863295347	9.71391981080435	46.6694623577211	111.421685355268	142.444175180437	135.69616086681
Opalin	247.428607794385	212.021527624406	101.477069965324	92.1958909998713	23.3659152205834	29.5461344422982	108.533866296384	167.647842540001	83.0792821633529
Bod1l1	84.213506200528	103.685966360181	94.3558720730208	105.000875860964	73.2482061409301	94.010427770949	76.045901883941	94.8179347906383	123.563948233431
Cdk5rap3	144.013324935756	204.117216287531	240.785503733511	68.6347188554597	16.2773791424289	29.2103829145449	114.309504414152	149.223092608182	126.597001391776
Mtss1	118.228081994878	117.169791581908	84.5642249711035	118.659526379464	32.8172966581228	83.2663788828405	151.369849003161	83.51973907773	110.376760588455
Ldlr	69.4007070642788	69.2789640702554	90.795273126869	147.684158731275	81.9119724586745	109.119246519851	95.0573773549262	99.0764854824269	95.3433666731811
Sptlc1	82.0190174396022	72.5336805030862	76.9979522105311	163.220873696068	38.8556792432174	121.206301518973	128.989251296811	102.465944196299	111.036119970703
Smarca5	93.8143945295784	99.5013309465413	105.037668911476	99.025216259121	47.5194455609618	87.966900271388	105.6460472375	118.544145787746	103.123807383717
Padi2	135.509680987169	152.971672343047	98.3615458874415	127.879115479451	51.1949827866716	76.5513483277727	164.846337944619	35.9804078857234	81.6286915224054
Psma3	129.200525799507	118.099710562717	128.626636929731	79.0494398758156	50.1448292936116	56.070505134816	102.276925002136	115.763051458415	100.222626101822
Dag1	174.187545398486	172.964930430436	155.331129025869	86.0494982665465	13.1269186632491	40.9616863859135	171.584582415348	132.623435829985	98.5082917079755
Arpc1b	38.129242221086	55.7951388485278	82.7839254980276	99.025216259121	40.6934478560723	105.761731242318	141.743785473548	191.98241792165	232.753861933838
Zbtb38	90.5226613881897	90.2021411384533	106.817968384552	107.049673438739	35.4426803907726	99.7182037427566	158.830048238611	111.417591568834	87.1673103332956
Flot2	87.230928246801	107.87060177382	141.533808109531	100.732547573933	34.3925268977127	72.8580815224854	137.652708473463	111.591409964418	98.9039073373248
Ndufs3	168.15270130594	180.869241767311	177.139797571048	72.9030471424908	39.3807559897473	40.9616863859135	83.0247979429102	119.239419370079	79.6506133756589
Apc	130.846392370201	126.468981389996	106.817968384552	121.903455877608	36.2302955105676	61.4425295788702	123.694916355524	96.8168463398452	88.090413468444
Vamp5	40.5980420771275	59.514814771763	137.973209163379	104.31794333504	36.4928338838325	104.754476659057	146.556817238355	180.510403813158	136.091776496159
Gpat4	58.153952164534	68.3490450894466	90.3501982586001	148.708557520163	44.106446708517	141.68714471193	120.80709729664	105.594675316797	114.860404387747
ENSRNOG00000063535	139.350036318789	141.812644573342	173.134123756628	86.5616976609902	31.5046047917979	59.4280204123499	95.2980289431665	85.4317414291453	110.376760588455
Fgfrl1	42.2439086478219	66.0242476374246	101.922144833593	152.635419544231	40.4309094828073	98.7109491594964	153.295061709084	124.71469883095	144.267832836045
Ddrgk1	124.262926087424	98.5714119657325	140.198583504724	95.0983542350524	39.1182176164824	70.5078208282117	94.3354225902052	106.550676492505	110.640504341354
Psma1	128.926214704391	125.074102918783	143.314107582607	68.6347188554597	27.5665291928231	50.3627291630084	130.433160826253	142.183447587062	120.135279445737
Sin3b	83.9391951054123	80.9029513303653	102.812294570131	101.756946362821	33.8674501511827	72.1865784669787	127.304690179129	168.6907529135	131.740004573317
AABR07028615.1	69.126395969163	117.634751072313	112.158866803779	128.732781136857	71.6729759013402	88.3026517991413	123.454264767284	62.6615316077454	84.3980009278505
LOC100362479	111.370304616985	109.730439735438	149.990230606641	71.5371820906409	37.0179106303625	57.7492627735829	99.3891059432519	127.756520753656	136.619264001958
Hspa9	130.846392370201	146.462239477386	151.770530079717	78.8787067443343	23.8909919671134	43.983450135694	103.480182943337	161.824926287964	117.234098163842
Golgb1	109.998749141406	114.844994129886	117.054690354738	93.7324891832024	54.6079816391163	74.201087633499	75.0832955309797	103.421945372007	110.376760588455
Tcp11l1	110.273060236522	138.557928140511	114.384241145124	96.6349524183836	31.7671431650629	56.7420081903228	119.603839355439	123.845606853034	106.288732418512
Eif4ebp3	74.8869289665933	94.3867765520929	86.3445244441794	104.830142729483	59.858749104416	99.0467006872498	115.272110767113	105.073220130047	101.145729236971
Ifi27l2b	172.267367732676	124.144183937974	151.325455211448	63.6834580425037	34.6550652709777	67.8218086061846	65.9385351778475	102.031398207341	141.498523430599
Dact3	214.511276380498	255.727719722419	172.24397402009	86.390964529509	26.2538373264982	34.2466558308457	117.919278237757	72.3953617604049	71.2108132828739
Lman2	79.0015953933292	82.7627892919829	109.488417594166	142.9036310498	18.6402245018137	105.090228186811	119.363187767198	113.242684722458	166.026692450256
Baz1b	71.3208847300889	94.3867765520929	113.494091408586	97.8300843387523	46.4692920679019	142.69439929519	116.956671884795	70.8309962001561	111.036119970703
Usp32	159.374746262237	153.901591323856	136.192909690304	105.000875860964	26.5163756997632	47.3409654132279	137.412056885222	102.292125800716	73.4526351825199
Psmd2	82.8419507249494	80.4379918399609	89.4600485220621	113.025333040583	30.9795280452679	96.6964399929761	108.533866296384	148.962365014807	137.937982766456
Capza1	110.821682426753	110.660358716247	123.730813378773	86.0494982665465	29.404297805678	66.1430509674177	132.117721943935	106.724494888088	127.124488897575
Tsc22d3	139.350036318789	186.913715142568	109.488417594166	102.439878888746	20.4779931146686	53.7202444405423	121.288400473121	166.431113770919	68.1777601245292
Sri	127.828970323928	111.125318206651	100.141845360517	78.7079736128531	53.0327513995264	49.3554745797482	123.454264767284	113.590321513625	110.244888712005
Eif4g3	118.502393089994	114.844994129886	109.488417594166	86.0494982665465	50.6699060401416	111.469507214125	91.2069519430811	73.6989997272789	92.7059291441858
Itih3	474.558194550207	452.870543653884	460.207413790111	66.0737218832411	43.0562932154571	12.087054999122	40.4294668243737	75.2633652875278	32.5723534830923
Rab5a	162.39216830851	136.233130688489	114.384241145124	77.5128416924844	40.4309094828073	51.0342322185152	114.309504414152	116.632143436331	83.4748977927022
Rbpj	65.8346628277743	51.1455439444838	84.1191501028346	118.488793247983	36.4928338838325	148.402175266998	138.855966414664	118.283418194371	143.476601577346
Wapl	69.6750181593945	69.2789640702554	77.4430270788001	133.684041949813	50.6699060401416	123.220810685494	134.524237826339	93.7750244171391	108.662426194608
Akap9	120.971192946035	121.354426995548	129.961861534538	83.6592344258091	51.9825979064665	67.1503055506778	86.3939201782747	93.4273876259727	97.3214448199276
Acat2	110.547371331638	116.2398726011	116.1645406182	94.2446885776462	31.7671431650629	59.4280204123499	117.919278237757	111.765228360001	125.014538874379
Cdk14	101.495105192819	134.373292726871	131.742161007614	99.025216259121	44.631523455047	89.9814094379083	70.9922185308942	86.9961069893941	98.5082917079755
Pnma8b	250.171718745542	263.632031059294	216.306385978717	89.9763602906151	34.6550652709777	31.2248920810652	63.291367707204	62.2269856187874	73.3207633060701
Fbxl3	107.255638190249	106.475723302607	104.592594043207	108.244805359108	30.191912925473	70.1720693004583	125.620129061447	136.621258928399	91.2553385032384
Ilrun	87.230928246801	111.590277697056	119.280064696083	115.757063144283	44.894061828312	92.6674216599354	98.667151178531	81.1731907373567	95.7389823025304
Tep1	49.9246193110622	55.7951388485278	75.6627276057242	153.147618938675	62.2215944638008	187.349352486391	159.792654591572	67.1808098929088	98.3764198315258
Gde1	160.197679547584	150.181915400621	122.395588773966	94.2446885776462	28.0916059393531	36.5969165251194	95.7793321196472	129.668523105071	117.629713793192
Copg2	108.352882570712	145.067361006172	120.170214432621	87.2446301869152	55.9206735054412	71.8508269392253	91.928906707802	84.6495586490208	82.0243071517547
Josd2	134.13812551159	91.1320601192621	105.927818648014	90.6592928165401	54.3454432658513	74.201087633499	115.994065531834	68.658266255366	111.167991847153
Ccnl2	100.672171907472	99.5013309465413	119.280064696083	88.0982958443214	34.1299885244477	70.8435723559651	121.529052061361	121.238330919286	112.354838735201
Smc1a	82.8419507249494	87.8773436864313	96.5812464143656	100.22034817949	45.6816769481069	81.9233727718269	86.634571766515	123.497970061867	147.432757870839
Wdr7	117.405148709531	133.908333236467	131.297086139345	108.927737885033	30.9795280452679	67.4860570784312	107.089956766942	96.9906647354284	85.4529759394486
Hspa13	117.130837614415	117.634751072313	140.643658372993	103.122811414671	22.3157617275235	59.7637719401033	104.442789296299	130.276887489612	113.937301252598
Chn2	119.325326375341	120.424508014739	97.0263212826346	117.635127590576	37.8055257501575	65.8072994396643	127.545341767369	75.5240928809026	105.893116789162
Sec63	109.450126951175	123.67922444757	116.1645406182	101.927679494302	22.0532233542585	74.201087633499	109.015169472865	117.501235414247	123.036460727632
Ube3d	109.175815856059	97.6414929849237	64.980930767269	118.14732698502	65.6345933162456	111.469507214125	103.480182943337	70.7440870023645	92.8378010206356
Ss18	48.2787527403678	46.9609085308443	58.3048077432345	166.123336931249	40.9559862293372	162.167987904887	138.374663238184	120.282329743578	156.927532975222
Glrb	324.235714426789	287.809924560323	230.103706895055	67.439586935091	22.0532233542585	22.1596008317237	115.512762355353	93.0797508348063	48.1332349041648
Wdr26	87.7795504370324	90.2021411384533	99.6967704922483	105.513075255408	32.5547582848578	73.8653361057456	118.400581414237	146.007452289892	117.234098163842
Herc3	246.605674509038	278.975694242639	194.052642565269	75.4640441147094	27.0414524462932	35.2539104141059	115.031459178873	73.0906353427377	46.9463880161168
Snrnp70	36.2090645552759	46.9609085308443	55.6343585336207	117.635127590576	165.399175156939	243.755609148961	85.4313138253134	82.3030103086476	110.640504341354
Sucla2	136.606925367632	117.169791581908	117.499765223007	98.8544831276398	35.1801420175076	65.8072994396643	92.1695582960424	125.409972413282	78.9912539934101
Gja1	243.039630272534	205.977054249149	117.499765223007	127.366916085007	22.8408384740535	36.9326680528728	118.641233002478	58.8375269049149	84.7936165571998
Gjc3	145.933502601566	167.850376035988	75.2176527374552	172.098996533093	48.5695990540217	63.1212872176372	77.2491598251426	62.4008040143706	81.6286915224054
Myef2	106.432704904902	97.6414929849237	111.71379193551	100.903280705415	43.5813699619871	66.4788024951711	122.732310002563	104.464855745506	90.33223536809
Gcc2	133.040881131127	133.908333236467	107.70811812109	89.6348940276526	57.2333653717662	63.4570387453905	99.3891059432519	81.8684643196896	76.4856883408645
Wwc2	85.5850616761066	106.010763812203	96.5812464143656	108.586271622071	39.6432943630123	66.8145540229245	126.342083826168	103.943400558757	117.893457546091
Cxxc5	121.519815136267	119.029629543526	123.285738510504	91.0007590795026	39.3807559897473	72.5223299947321	106.849305178702	77.9575504190675	101.013857360521
Errfi1	65.0117295424271	83.2277487823873	105.482743779745	91.6836916054275	22.8408384740535	77.2228513832795	154.257668062045	184.073680922614	143.740345330245
Schip1	141.818836174831	126.004021899592	117.499765223007	70.6835164332346	52.7702130262615	49.0197230519948	102.036273413895	112.28668354675	87.4310540861952
Nono	68.8520848740473	62.7695312045938	70.3218291864966	138.976769025732	30.9795280452679	104.418725131304	146.075514061874	124.975426424324	149.542707894035
Srsf6	90.7969724833054	92.0619791000709	106.817968384552	114.04973182947	32.0296815383278	100.389706798263	144.631604532432	80.9993723417736	99.1676510902244
Ubqln1	140.721591794368	120.424508014739	112.603941672048	84.5129000832153	25.2036838334383	46.6694623577211	106.368002002221	139.836899246688	133.981826472963
Arpc5l	101.495105192819	94.8517360424973	106.817968384552	95.6105536294961	58.2835188648261	85.9523911048676	86.634571766515	99.3372130758017	89.5410041093914
Erlec1	131.669325655549	117.169791581908	108.153192989359	94.5861548406087	45.156600201577	54.391747496049	90.4849971783601	125.323063215491	85.5848478158984
Mcam	56.2337744987239	64.6293691662114	81.0036260249518	132.318176897963	42.2686780956622	126.914077490781	149.444636297238	121.49905851266	95.4752385496309
Wsb2	93.265772339347	117.634751072313	118.834989827814	104.31794333504	33.6049117779177	63.1212872176372	107.330608355182	102.552853394091	118.025329422541
Ptpa	92.9914612442312	89.7371816480489	121.060364169159	110.464336068364	30.9795280452679	65.4715479119109	119.603839355439	109.157952426253	125.278282627278
Vamp3	87.7795504370324	87.4123841960269	112.158866803779	83.1470350313654	50.4073676668766	56.070505134816	117.197323473036	136.186712939441	113.805429376148
Glyr1	156.63163531108	152.971672343047	123.730813378773	86.390964529509	23.6284535938484	37.2684195806262	118.159929825997	119.673965359037	112.75045436455
Clptm1l	78.4529732030977	89.7371816480489	99.2516956239794	134.708440738701	29.404297805678	66.4788024951711	134.283586238098	117.761963007621	124.48705136858
Ostm1	143.739013840641	153.436631833452	135.302759953766	94.5861548406087	18.6402245018137	51.7057352740219	113.828201237671	113.503412315833	101.54134486632
Cadm4	202.990210385638	207.371932720362	168.683375073938	84.8543663461778	21.5281466077286	34.9181588863525	145.353559297153	75.9586388698606	68.8371195067781
Csad	171.718745542445	159.946064699113	102.367219701862	84.8543663461778	32.2922199115928	46.3337108299677	83.2654495311505	143.226357960561	83.0792821633529
C11h3orf70	76.8071066324034	90.2021411384533	70.3218291864966	131.293778109076	48.3070606807567	81.2518697163202	96.7419384726084	112.547411140125	129.234438920771
C10h5orf15	89.6997281028425	110.660358716247	141.9788829778	98.8544831276398	20.4779931146686	64.8000448564041	145.353559297153	130.624524280779	100.222626101822
Zfp536	113.016171187679	125.539062409188	95.2460218095587	99.025216259121	48.5695990540217	64.8000448564041	103.720834531578	108.201951250545	75.1669695763669
Pmvk	96.28319438562	125.539062409188	116.609615486469	88.4397621072839	46.7318304411669	50.3627291630084	103.961486119818	99.0764854824269	117.497841916742
Hacd3	191.743455485893	194.353066989039	205.179514271993	83.1470350313654	13.9145337830441	35.9254134696126	104.683440884539	110.287771997544	89.6728759858412
Ecpas	93.265772339347	108.335561264225	104.147519174938	106.196007781333	29.404297805678	67.1503055506778	110.940382178787	130.624524280779	109.453657453306
Prkcb	121.519815136267	88.8072626672401	121.950513905697	87.4153633183965	44.368985081782	70.5078208282117	114.790807590632	75.6979112764858	111.827351229402
Enpp4	182.416878251958	206.906973229957	162.007252049904	66.4151881462036	14.177072156309	28.8746313867915	126.823387002648	137.316532510732	111.827351229402
Il17ra	37.8549311259702	50.6805844540794	88.1248239172552	133.684041949813	35.4426803907726	161.832236377134	164.605686356379	112.112865151167	133.981826472963
Bap1	132.492258940896	167.385416545583	129.516786666269	110.805802331327	28.6166826858831	55.7347536070626	103.239531355097	88.2128357584766	74.2438664412185
AABR07001902.1	88.0538615321482	75.7883969359169	108.598267857628	85.708032003584	52.5076746529965	74.201087633499	82.3028431781893	123.932516050825	138.861085901604
Tmed9	66.3832850180058	91.5970196096665	101.477069965324	130.098646188707	14.439610529574	90.9886640211685	142.465740238269	128.886340324947	169.19161748505
Dpp8	85.5850616761066	92.5269385904753	104.592594043207	121.391256483164	39.3807559897473	64.8000448564041	125.138825884966	102.552853394091	104.442526148215
Pld3	116.307904329068	123.214264957166	120.170214432621	101.074013836896	15.227225649369	101.396961381524	96.9825900608488	102.987399383049	121.190254457335
Clk1	105.335460524439	121.354426995548	122.395588773966	105.683808386889	21.5281466077286	61.7782811066236	149.925939473719	113.068866326875	89.0135166035924
Camk2n1	187.354477964041	150.646874891025	165.567850996055	70.8542495647159	40.1683711095423	40.2901833304067	55.3498652952735	91.4284760767658	119.871535692838
Ndufb6	137.155547557863	94.8517360424973	108.598267857628	66.2444550147223	62.4841328370658	58.4207658290897	92.8915130607633	119.587056161245	87.4310540861952
Ank3	139.89865850902	157.621267247091	147.319781397028	83.4885012943279	73.5107445141951	52.3772383295287	71.4735217073749	68.7451754531576	63.2985006958879
Smim10l1	119.325326375341	114.844994129886	125.956187720117	72.0493814850846	64.8469781964506	49.6912261075016	95.2980289431665	101.94448900955	83.0792821633529
Eif5a2	171.444434447329	174.824768392054	135.747834822035	100.732547573933	38.8556792432174	33.9109043030923	114.309504414152	99.5110314713849	51.1662880625094
Slc2a1	99.8492386221244	101.361168908159	152.215604947986	81.7811699795154	12.3393035434542	51.3699837462685	138.374663238184	208.23443790868	131.476260820417
RGD1308706	81.4703952493707	75.7883969359169	97.9164710191725	92.1958909998713	50.1448292936116	82.2591242995803	149.925939473719	97.2513923288032	94.9477510438318
Kpna4	98.7519942416615	101.361168908159	111.71379193551	75.6347772461907	42.2686780956622	87.6311487436346	113.587549649431	95.773935966346	94.1565197851332
B4galt6	100.672171907472	87.4123841960269	105.482743779745	113.196066172064	26.5163756997632	112.476761797385	110.218427414066	92.4713864502651	97.1895729434779
Lsm7	115.210659948605	104.61588534099	149.100080870104	59.2443966239913	59.596210731151	54.7274990238024	80.3776304722667	127.148156369114	85.848591568798
Aff4	118.228081994878	139.48784712132	126.846337456655	92.708090394315	36.2302955105676	50.026977635255	107.089956766942	95.2524807795964	85.1892321865491
Ak3	87.5052393419167	93.4568575712841	99.2516956239794	92.5373572628338	41.2185246026022	63.1212872176372	109.977775825826	102.205216602925	138.992957778054
Mrpl17	81.7447063444865	72.0687210126818	104.147519174938	99.3666825220835	38.5931408699524	73.8653361057456	122.251006826082	118.196508996579	120.794638827986
Dnajc19	94.3630167198099	77.6482348975346	66.7612302403449	89.2934277646901	65.3720549429806	77.8943544387863	97.4638932373294	124.975426424324	109.849273082655
Pla2g7	244.411185748112	212.951446605215	98.8066207557104	67.6103200665723	24.1535303403784	35.2539104141059	99.6297575314923	106.898313283671	91.7828260090374
Mprip	101.769416287934	120.889467505144	113.494091408586	86.5616976609902	32.8172966581228	55.7347536070626	111.902988531749	100.206305053718	121.453998210235
Ctnna1	86.4079949614538	80.4379918399609	94.3558720730208	104.830142729483	21.7906849809935	61.7782811066236	139.096618002905	146.355089081059	155.213198581375
Oxct1	201.344343814943	197.607783421869	157.556503367214	71.7079152221221	26.7789140730282	35.5896619418592	129.229902885052	82.5637379020224	62.5072694371893
Echs1	99.0263053367772	81.8328703111741	72.5472035278414	100.732547573933	34.3925268977127	66.4788024951711	130.192509238013	138.793988873189	120.267151322187
Dcn	24.4136874652996	199.932580873891	130.852011271076	117.805860722058	30.9795280452679	110.462252630865	58.2376843541573	119.413237765662	147.564629747289
Tbc1d14	79.2759064884449	105.080844831394	117.499765223007	109.781403542439	24.4160687136434	65.4715479119109	174.472401474232	107.506677668212	89.8047478622909
Ankrd17	94.6373278149256	104.61588534099	94.3558720730208	91.342225342465	46.2067536946369	80.5803666608134	76.5272050604216	93.4273876259727	128.443207662073
Prmt2	90.248350293074	92.5269385904753	108.153192989359	91.6836916054275	46.9943688144318	75.2083422167592	109.015169472865	95.2524807795964	96.1345979318797
Itga6	80.0988397737921	88.3423031768357	100.141845360517	149.73295630905	19.9529163681387	81.9233727718269	185.783026121527	80.0433711660659	107.607451183009
Tra2b	65.8346628277743	73.463599483895	83.2290003662966	92.02515786839	64.0593630766557	88.3026517991413	105.6460472375	119.152510172287	106.156860542062
Plbd2	114.662037758374	127.86385986121	119.280064696083	76.4884429035969	26.2538373264982	72.8580815224854	115.512762355353	86.9091977916025	109.189913700407
Ptbp2	129.749147989739	112.520196677864	126.846337456655	85.5372988721028	40.1683711095423	65.4715479119109	99.8704091197326	102.379034998508	65.5403225955339
Zfp36l1	69.6750181593945	66.9541666182334	81.8937757614897	108.244805359108	31.2420664185329	106.097482770071	151.369849003161	114.198685898166	115.124148140646
Mrpl48	165.683901449899	142.277604063746	153.995904421062	53.6102032851103	59.858749104416	45.3264562467075	81.5808884134683	87.691380571727	71.7383007886729
Usf2	60.8970631156913	66.0242476374246	68.9866045816897	121.049790220201	62.7466712103308	104.418725131304	108.774517884624	104.11721895434	108.266810565258
Tsn	97.1061276709671	101.826128398563	87.6797490489863	99.025216259121	37.8055257501575	76.5513483277727	114.068852825911	101.162306229425	96.9258291905783
AABR07031491.2	143.190391650409	123.67922444757	91.240347995138	78.5372404813718	55.1330583856463	54.391747496049	87.5971781194763	81.6077367263148	101.277601113421
Mrps33	122.068437326498	94.3867765520929	107.70811812109	78.5372404813718	77.1862817399048	69.5005662449516	81.5808884134683	82.3030103086476	78.0681508582617
Hpf1	103.689593953745	106.940682793012	125.511112851848	83.3177681628466	51.7200595332015	67.4860570784312	80.618282060507	97.7728475155528	86.7716947039463
Grik2	129.474836894623	157.156307756687	187.821594409504	84.5129000832153	55.3955967589113	45.3264562467075	107.811911531663	65.9640811238263	46.287028633868
Supt16h	58.7025743547654	62.3045717141894	85.0092998393725	115.074130618358	53.0327513995264	136.315120267876	100.351712296213	88.995018538601	113.937301252598
Emc7	137.704169748095	132.048495274849	120.61528930089	71.0249826961971	32.0296815383278	33.9109043030923	114.068852825911	140.532172829021	98.244547955076
rnf141	79.2759064884449	92.5269385904753	72.1021286595725	136.927971447957	49.8822909203466	80.5803666608134	93.372816237244	103.161217778632	95.6071104260807
Sh3gl3	88.8767948174953	73.463599483895	79.2233265518759	109.098471016514	56.9708269985012	56.070505134816	122.010355237842	117.240507820872	103.915038642416
Spart	105.609771619555	102.756047379372	102.367219701862	85.1958326091403	35.1801420175076	68.8290631894448	127.304690179129	89.429564527559	103.123807383717
Sqle	189.274655629851	169.245254507201	190.492043619117	60.4395285443601	14.964687276104	25.1813645815042	109.496472649345	121.49905851266	133.058723337814
Elp3	116.856526519299	133.908333236467	118.834989827814	97.3178849443086	30.9795280452679	67.8218086061846	91.928906707802	96.8168463398452	78.7275102405106
Arhgap5	157.180257501311	151.11183438143	117.499765223007	86.5616976609902	58.5460572380911	55.7347536070626	81.8215400017086	71.4393605846973	56.4411631205
Trpc4ap	81.4703952493707	84.1576677631961	77.888101947069	112.342400514658	42.7937548421921	106.433234297824	106.608653590462	89.6033829231422	100.354497978272
Vps29	139.350036318789	113.450115658673	107.263043252821	72.9030471424908	39.1182176164824	46.3337108299677	115.031459178873	106.029221305755	96.3983416847793
Etv1	80.0988397737921	54.865219867719	113.049016540317	68.2932525924972	46.9943688144318	77.8943544387863	96.0199837078875	196.067150217855	110.113016835555
Hmgb2	31.8200870334243	35.8018807611387	82.7839254980276	111.659467988733	46.2067536946369	129.600089712808	175.675659415433	123.758697655242	171.433439384696
Cope	146.756435886914	143.207523044555	158.891727972021	62.6590592536162	28.0916059393531	59.7637719401033	102.517576590376	89.9510197143086	80.3099727579078
Vamp8	69.4007070642788	86.9474247056225	93.0206474682139	71.7079152221221	58.2835188648261	113.148264852892	94.5760741784456	111.15686397546	92.9696728970853
Insig1	147.853680267377	150.646874891025	155.331129025869	68.122519461016	30.191912925473	30.5533890255584	106.849305178702	126.974337973531	86.6398228274965
Hm13	99.3006164318929	109.730439735438	132.187235875883	92.1958909998713	22.5783001007885	69.8363177727049	117.678626649516	98.6419394934689	107.21183555366
Ina	302.29082681753	318.962210417417	194.942792301807	88.0982958443214	39.3807559897473	22.1596008317237	57.7563811776767	60.8364384541218	45.6276692516192
Mrpl33	143.739013840641	145.067361006172	157.111428498945	54.4638689425165	60.9089025974759	56.4062566625694	58.4783359423976	85.6055598247285	83.0792821633529
Ogdh	80.3731508689078	105.080844831394	101.477069965324	105.683808386889	37.0179106303625	64.1285418008973	93.372816237244	108.810315635086	119.344048187039
Ndufs5-ps2	209.847987763531	176.219646863267	168.683375073938	52.4150713647416	57.2333653717662	36.5969165251194	75.32394711922	76.306275661027	63.0347569429884
Senp6	94.9116389100413	98.5714119657325	109.488417594166	99.3666825220835	46.2067536946369	62.7855356898838	105.6460472375	96.9906647354284	85.7167196923482
Necap2	55.136530118261	70.2088830510642	82.3388506297587	112.854599909102	38.0680641234224	131.614598879329	178.322826886077	66.4855363105759	115.915379399345
Cpsf6	110.273060236522	111.590277697056	125.066037983579	88.6104952387652	29.929374552208	59.0922688845965	133.802283061618	99.5979406691765	80.0462290050082
Zfp106	105.335460524439	102.291087888968	86.7895993124483	97.659351207271	82.4370492052045	83.6021304105939	76.2865534721813	62.9222592011202	83.2111540398026
Camsap2	94.0887056246941	99.9662904369457	104.592594043207	99.8788819165272	44.631523455047	94.6819308264557	85.9126170017941	84.9102862423957	84.3980009278505
Cdh2	159.374746262237	170.640132978414	174.469348361435	74.9518447202657	13.9145337830441	33.9109043030923	116.475368708315	116.632143436331	105.497501159813
Gnl1	95.4602611002728	96.7115740041149	132.187235875883	80.073838664703	56.7082886252362	96.6964399929761	76.2865534721813	73.0906353427377	83.8705134220514
Ece1	36.4833756503916	72.5336805030862	150.880380343179	105.683808386889	21.5281466077286	75.5440937445126	148.722681532517	182.335496966782	126.992617021125
Marchf8	60.6227520205755	74.3935184647038	62.3104815576552	134.025508212776	43.5813699619871	95.3534338819625	121.769703649602	90.3855657032666	140.707292171901
Snf8	114.662037758374	121.354426995548	125.066037983579	79.2201730072968	42.2686780956622	58.7565173568431	82.0621915899489	89.429564527559	97.8489323257267
Fdft1	127.554659228813	148.787036929408	123.730813378773	89.2934277646901	30.454451298738	42.6404440246804	102.036273413895	92.2106588568903	94.4202635380328
Atad1	131.669325655549	144.602401515768	115.719465749931	100.049615048008	19.4278396216087	50.026977635255	115.272110767113	113.764139909208	84.6617446807501
Slc1a3	124.811548277655	97.6414929849237	105.927818648014	56.171200257329	52.5076746529965	69.5005662449516	106.368002002221	91.7761128679323	91.7828260090374
Rpl38-ps8	71.5951958252046	84.6226272536005	99.2516956239794	92.5373572628338	59.858749104416	87.6311487436346	72.4361280603362	99.4241222735933	111.431735600053
LOC103692025	48.5530638354836	81.8328703111741	97.4713961509035	121.391256483164	86.1125864309142	121.542053046727	133.802283061618	56.7517061579165	59.869831908194
C1h11orf58	128.926214704391	122.284345976357	109.933492462435	73.5859796684158	45.9442153213719	40.9616863859135	85.6719654135537	128.973249522738	88.2222853448937
Hmgn2	61.171374210807	53.0053819061014	60.0851072163104	129.244980531301	27.3039908195582	89.3099063824015	154.498319650285	159.565287145382	147.432757870839
P4ha1	59.2511965449969	64.164409675807	85.4543747076414	126.513250427601	35.9677571373026	162.167987904887	128.507948120331	57.7077073336241	126.069513885977
Suclg2	149.499546838071	153.901591323856	138.863358899917	61.9761267276912	29.141759432413	38.2756741638864	136.930753708742	98.6419394934689	76.7494320937641
Bub3	60.8970631156913	60.4447337525718	87.6797490489863	103.805743940596	45.9442153213719	125.571071379768	120.085142531919	98.381211900094	98.9039073373248
Uso1	129.474836894623	119.49458903393	123.730813378773	78.5372404813718	22.5783001007885	46.3337108299677	114.068852825911	123.150333270701	103.651294889516
Gng2	119.873948565572	115.309953620291	114.384241145124	96.4642192869023	39.6432943630123	49.0197230519948	92.650861472523	87.8651989673101	96.00272605543
Vps25	93.8143945295784	86.4824652152181	92.1304977316759	93.5617560517212	34.6550652709777	58.7565173568431	122.251006826082	121.325240117077	109.321785576856
Epb41l4a	80.0988397737921	126.468981389996	126.401262588386	80.4153049276655	74.560898007255	97.7036945762362	100.111060707973	55.969523377792	53.1443662092559
Ptov1	120.971192946035	115.309953620291	138.863358899917	87.9275627128402	33.3423734046528	62.4497841621304	112.62494329647	74.568091705195	77.1450477231134
ENSRNOG00000065096	79.5502175835607	114.844994129886	104.592594043207	114.561931223914	21.2656082344636	90.6529124934151	119.122536178958	79.3480975837331	113.409813746799
Rnf11	156.63163531108	141.812644573342	130.852011271076	66.2444550147223	57.4959037450311	41.2974379136669	90.9663003548408	80.912463143982	66.8590413600316
Atp6v1h	119.325326375341	124.609143428379	112.603941672048	78.0250410869281	39.6432943630123	65.1357963841575	87.1158749429957	106.463767294713	73.1888914296204
Tubb2b	27.1567984164569	27.8975694242639	42.7271873538207	167.147735720137	42.7937548421921	173.919291376256	218.030338945729	151.83036854193	139.388573407403
Dlst	83.9391951054123	94.3867765520929	89.9051233903311	109.269204147996	24.6786070869083	87.2953972158812	101.795621825655	115.50232386504	114.728532511297
Auh	135.509680987169	144.137442025364	101.477069965324	85.3665657406215	33.6049117779177	46.6694623577211	94.8167257666859	106.116130503547	84.7936165571998
Pnkd	233.438741943483	171.105092468819	139.753508636455	70.6835164332346	81.6494340854095	43.3119470801872	65.9385351778475	54.5789762131264	42.0671285874755
Gria4	196.681055197976	196.677864441061	222.092359266214	86.390964529509	49.0946758005517	34.5824073585991	74.601992354499	60.4018924651637	36.7922535294848
Tmem134	89.1511059126111	64.164409675807	72.5472035278414	86.7324307924715	77.7113584864348	86.6238941603744	102.517576590376	101.249215427217	87.6947978390947
Nampt	98.7519942416615	84.6226272536005	117.054690354738	79.390906138778	30.191912925473	60.4352749956101	115.753413943594	141.401264806937	95.7389823025304
Eno1	194.760877532166	124.144183937974	150.43530547491	37.902755188836	37.8055257501575	34.9181588863525	59.6815938835992	147.658727047933	130.685029561719
Ctnnd2	92.7171501491155	109.265480245034	128.181562061462	92.8788235257962	74.82343638052	53.3844929127889	98.9078027667713	71.4393605846973	64.2216038310363
Ube3a	114.113415568142	127.86385986121	109.043342725897	94.9276211035712	36.4928338838325	67.8218086061846	83.0247979429102	84.9102862423957	83.3430259162524
Sdha	155.260079835501	136.698090178893	111.268717067241	75.6347772461907	32.8172966581228	32.5678981920787	118.881884590718	121.151421721494	77.8044071053622
Sox9	78.4529732030977	71.6037615222774	110.378567330704	99.025216259121	28.6166826858831	67.8218086061846	129.229902885052	147.050362663391	95.3433666731811
Wasf3	106.432704904902	110.195399225842	81.4487008932207	91.6836916054275	61.4339793440059	65.8072994396643	107.330608355182	81.34700913294	68.9689913832278
Ahi1	162.666479403626	162.735821641539	139.753508636455	66.0737218832411	51.9825979064665	50.3627291630084	40.670118412614	77.3491860345262	101.40947298987
Cand1	89.9740391979582	87.4123841960269	89.9051233903311	100.732547573933	29.141759432413	94.010427770949	118.881884590718	88.8212001430178	102.596319877918
Lrp12	90.248350293074	92.5269385904753	72.5472035278414	122.757121535014	46.2067536946369	100.725458326017	117.197323473036	80.2171895616491	64.0897319545865
Tcerg1	72.9667513007832	69.2789640702554	75.2176527374552	93.9032223146837	83.2246643249994	90.9886640211685	97.94519641381	85.9531966158949	90.7278509974393
Ostf1	78.4529732030977	64.164409675807	86.3445244441794	75.4640441147094	38.3306024966874	80.5803666608134	115.753413943594	134.100892192443	132.399363955566
Sytl2	94.0887056246941	92.0619791000709	115.274390881662	79.2201730072968	38.8556792432174	58.4207658290897	105.16474406102	102.639762591883	109.058041823957
Rnh1	119.325326375341	115.774913110695	160.226952576828	57.8785315721414	25.4662222067033	48.6839715242414	83.2654495311505	164.084565430546	95.2114947967314
Nosip	115.484971043721	141.347685082937	138.418284031648	75.4640441147094	40.4309094828073	64.1285418008973	79.1743725310651	88.6473817474346	66.5952976071321
Rpl22	76.8071066324034	76.2533564263214	128.181562061462	78.3665073498906	48.3070606807567	67.8218086061846	83.2654495311505	106.203039701338	120.794638827986
Ube2e1	113.290482282795	105.545804321798	93.4657223364828	79.7323724017405	30.9795280452679	47.6767169409813	124.657522708485	125.496881611074	99.958882348923
Prph	134.961058796937	178.079484824885	140.198583504724	126.171784164639	29.404297805678	49.0197230519948	218.992945298691	98.381211900094	12.5278282627278
Kif5a	228.226831136284	217.136082018854	182.035621122007	66.5859212776848	29.666836178943	34.5824073585991	61.3661550012815	79.0873699903583	64.353475707486
Nfia	84.4878172956437	111.590277697056	96.1361715460966	109.098471016514	50.6699060401416	85.6166395771142	111.421685355268	66.5724455083675	62.9028850665386
Abhd12	107.529949285365	95.7816550233061	113.494091408586	103.464277677633	19.9529163681387	60.4352749956101	138.615314826424	90.5593840988498	107.871194935909
Papss1	130.29777017997	115.774913110695	107.263043252821	73.9274459313783	20.4779931146686	40.6259348581601	123.454264767284	127.495793160281	124.750795121479
Tspan14	38.129242221086	44.6361110788223	56.0794334018897	151.440287623863	57.7584421182961	171.233279154228	138.855966414664	90.0379289121002	101.013857360521
Stom	72.9667513007832	90.6671006288577	100.586920228786	113.196066172064	10.5015349305993	90.6529124934151	163.161776826937	118.978691776704	132.267492079116
Snx3	120.69688185092	104.61588534099	96.1361715460966	64.5371236999099	56.4457502519712	52.0414868017753	89.2817392371585	92.3844772524735	103.915038642416
Setx	67.4805293984687	86.4824652152181	80.5585511566828	118.14732698502	42.2686780956622	89.9814094379083	120.5664457084	87.1699253849773	88.3541572213435
Abi2	136.606925367632	131.583535784445	107.263043252821	84.1714338202528	36.7553722570975	43.3119470801872	93.1321646490036	81.6946459241064	100.090754225373
Glrx2	109.450126951175	116.2398726011	99.6967704922483	82.8055687684029	44.894061828312	48.348219996488	99.1484543550116	103.421945372007	84.3980009278505
Dld	154.71145764527	150.646874891025	116.1645406182	66.4151881462036	23.1033768473184	51.0342322185152	108.052563119903	107.072131679254	78.9912539934101
RGD1308134	88.6024837223796	74.8584779551082	73.8824281326483	81.2689705850717	50.4073676668766	85.6166395771142	90.2443455901198	108.201951250545	115.519763769995
Rpl35a-ps6	106.158393809786	106.475723302607	107.70811812109	84.6836332146966	40.4309094828073	73.5295845779922	93.1321646490036	98.8157578890521	69.2327351361274
Sh3gl2	137.429858652979	150.646874891025	112.603941672048	96.9764186813461	36.7553722570975	43.6476986079406	84.9500106488328	98.2943027023024	63.2985006958879
Blmh	79.2759064884449	83.2277487823873	112.158866803779	101.58621323134	38.8556792432174	81.9233727718269	83.9874042958715	81.4339183307316	117.629713793192
Stt3b	89.9740391979582	74.3935184647038	133.52246048069	93.9032223146837	15.489764022634	50.3627291630084	135.005541002819	148.180182234682	141.36665155415
Etfa	122.068437326498	105.545804321798	95.6910966778277	65.9029887517598	69.5726689152203	48.0124684687347	103.961486119818	98.381211900094	68.309632000979
Cyfip1	78.7272842982135	68.814004579851	72.9922783961104	107.049673438739	22.5783001007885	76.8870998555261	190.836709474573	118.196508996579	111.563607476502
Ube2k	99.3006164318929	92.5269385904753	95.6910966778277	79.7323724017405	46.4692920679019	63.4570387453905	88.0784812959569	106.376858096921	97.7170604492769
Sptan1	181.868256061727	177.149565844076	148.655006001835	57.1955990462164	35.7052187640376	44.3192016634474	63.5320192954443	86.9091977916025	76.6175602173143
Ykt6	63.0915518766171	76.7183159167258	68.0964548451518	120.196124562795	39.6432943630123	100.05395527051	104.202137708058	104.725583338881	107.739323059459
Bnip2	58.153952164534	64.6293691662114	89.4600485220621	96.1227530239399	34.1299885244477	113.148264852892	118.881884590718	111.765228360001	110.244888712005
Tnrc6a	60.0741298303441	94.3867765520929	82.7839254980276	110.122869805402	59.071133984621	100.389706798263	92.4102098842827	81.34700913294	79.6506133756589
Ube3c	115.759282138837	102.756047379372	111.268717067241	93.7324891832024	29.929374552208	72.5223299947321	99.6297575314923	75.0895468919446	92.4421853912863
Mat2a	152.79127997946	110.195399225842	158.001578235483	67.6103200665723	17.5900710087538	35.5896619418592	167.974808591743	119.673965359037	78.2000227347115
Slain1	127.554659228813	119.029629543526	70.7669040547656	97.1471518128273	28.0916059393531	50.026977635255	107.089956766942	136.186712939441	85.1892321865491
Thtpa	137.97848084321	116.704832091504	116.1645406182	91.1714922109838	33.3423734046528	39.2829287471465	117.678626649516	91.2546576811826	76.0900727115152
Psmd6	111.918926807216	106.010763812203	95.6910966778277	80.9275043221092	33.6049117779177	47.6767169409813	95.7793321196472	129.320886313905	100.750113607622
Mrpl13	100.946483002587	112.520196677864	88.1248239172552	82.4641025054404	47.2569071876968	66.8145540229245	77.0085082369022	90.6462932966414	101.013857360521
Cabp7	193.389322056587	271.071382905764	190.937118487386	109.269204147996	29.141759432413	31.2248920810652	103.961486119818	65.2688075414935	23.736937760958
Gspt1	87.7795504370324	86.0175057248137	92.1304977316759	79.7323724017405	46.4692920679019	92.6674216599354	76.2865534721813	109.505589217419	90.2003634916402
Syngr2	73.5153734910147	89.7371816480489	81.8937757614897	108.757004753552	19.9529163681387	93.0031731876888	177.119568944875	90.4724749010582	100.354497978272
Fnbp1	87.5052393419167	92.5269385904753	60.9752569528483	95.0983542350524	69.5726689152203	85.6166395771142	76.7678566486619	93.0797508348063	86.7716947039463
Stxbp3	115.484971043721	119.49458903393	90.795273126869	92.5373572628338	24.6786070869083	48.0124684687347	150.166591061959	95.773935966346	88.4860290977933
Zdhhc17	110.821682426753	94.3867765520929	102.812294570131	105.854541518371	29.929374552208	63.1212872176372	123.694916355524	93.6881152193475	70.023966394826
AABR07029195.1	65.0117295424271	38.1266782131607	90.3501982586001	94.4154217091274	113.416577250472	109.454998047605	54.1466073540719	118.196508996579	96.00272605543
Pnp	69.9493292545102	54.4002603773146	78.333176815338	83.3177681628466	25.7287605799683	76.2155968000193	147.760075179556	148.267091432474	157.191276728122
Fermt2	116.033593233952	122.749305466761	149.100080870104	63.6834580425037	38.8556792432174	42.304692496927	78.4524177663442	112.460501942334	87.4310540861952
Fnta	140.995902889483	136.698090178893	138.418284031648	56.171200257329	29.404297805678	38.2756741638864	83.2654495311505	110.11395360196	109.453657453306
Rasal2	66.9319072082372	65.0943286566158	83.6740752345656	104.31794333504	60.121287477681	106.768985825578	111.902988531749	79.7826435726911	76.4856883408645
Mcts1	89.1511059126111	105.080844831394	103.702444306669	82.6348356369217	51.7200595332015	76.2155968000193	92.650861472523	78.8266423969835	72.3976601709218
AABR07025986.2	131.669325655549	213.416406095619	224.317733607559	89.8056271591339	76.1361282468449	28.2031283312847	92.8915130607633	36.0673170835151	36.5285097765853
Mtch2	87.230928246801	87.8773436864313	84.1191501028346	74.2689121943407	39.6432943630123	54.0559959682957	100.592363884454	145.485997103143	109.981144959105
Rnf7	131.120703465317	90.2021411384533	110.378567330704	61.4639273332475	68.2599770488954	58.0850143013363	65.2165804131266	94.2964796038887	83.4748977927022
Pid1	65.8346628277743	73.9285589742994	89.9051233903311	105.513075255408	34.3925268977127	109.454998047605	107.811911531663	72.9168169471545	118.948432557689
Tppp3	163.763723784089	126.004021899592	122.395588773966	73.2445134054533	39.6432943630123	39.6186802748999	107.571259943423	59.3589820916645	87.1673103332956
Sumo1	122.342748421614	122.284345976357	105.482743779745	59.9273291499163	49.8822909203466	63.7927902731439	60.8848518248008	94.0357520105139	94.0246479086835
Dstyk	120.971192946035	133.443373746062	80.1134762884139	98.5130168646773	37.0179106303625	63.1212872176372	97.7045448255697	78.4790056058171	70.8151976535246
Ift20	96.8318165758514	89.2722221576445	95.6910966778277	84.0007006887716	51.1949827866716	52.3772383295287	82.3028431781893	102.726671789674	102.860063630818
Eml2	112.193237902332	124.609143428379	115.274390881662	87.4153633183965	22.3157617275235	53.0487413850355	98.667151178531	123.67178845745	78.9912539934101
Pdcd4	109.998749141406	108.800520754629	85.0092998393725	80.5860380591467	33.6049117779177	59.7637719401033	115.512762355353	87.5175621761437	97.4533166963774
Yaf2	103.689593953745	113.450115658673	80.1134762884139	95.0983542350524	41.7436013491322	70.5078208282117	102.517576590376	78.6528240014003	75.8263289586157
LOC103694176	72.9667513007832	84.6226272536005	113.494091408586	97.659351207271	33.3423734046528	111.133755686372	110.218427414066	70.8309962001561	80.3099727579078
Tagln2	39.5007976966646	75.7883969359169	160.226952576828	88.6104952387652	19.1653012483437	107.440488881085	101.554970237415	108.028132854962	156.268173592973
Tle5	118.228081994878	122.749305466761	105.482743779745	78.8787067443343	47.7819839342268	49.6912261075016	77.0085082369022	84.3019218578545	84.134257174951
Sik3	97.9290609563143	136.233130688489	90.3501982586001	95.4398204980149	44.894061828312	73.1938330502388	77.7304630016232	88.6473817474346	59.7379600317442
Efcab14	106.432704904902	87.8773436864313	93.9107972047518	93.9032223146837	22.5783001007885	54.7274990238024	118.641233002478	117.935781403205	108.266810565258
Zfp622	89.6997281028425	84.6226272536005	74.7725778691863	110.805802331327	29.404297805678	72.8580815224854	108.774517884624	114.372504293749	91.9146978854872
Ppa1	123.165681706961	122.284345976357	146.874706528759	79.390906138778	25.9912989532333	47.6767169409813	104.924092472779	93.7750244171391	71.4745570357734
Sec61b	100.672171907472	76.2533564263214	108.598267857628	64.3663905684286	48.5695990540217	72.1865784669787	76.2865534721813	93.7750244171391	113.805429376148
Hspa4l	147.305058077145	178.544444315289	133.52246048069	93.2202897887587	30.191912925473	35.2539104141059	85.4313138253134	83.51973907773	60.1335756610935
Nop53	97.6547498611986	98.5714119657325	78.333176815338	80.9275043221092	35.1801420175076	64.1285418008973	83.9874042958715	131.667434654278	100.486369854722
Lsm14a	75.161240061709	79.9730323495565	96.1361715460966	84.0007006887716	38.0680641234224	79.9088636053066	114.309504414152	96.643027944262	93.6290322793342
Cenpi	62.8172407815013	83.6927082727917	119.280064696083	97.4886180757898	15.7523023958989	57.7492627735829	169.178066532945	109.505589217419	141.894139059949
Lims1	93.265772339347	103.685966360181	107.70811812109	75.8055103776719	43.3188315887221	63.1212872176372	104.924092472779	85.1710138357705	78.9912539934101
Thoc2	88.6024837223796	86.0175057248137	104.147519174938	79.0494398758156	51.7200595332015	72.1865784669787	79.6556757075458	79.4350067815247	102.200704248569
Zc3h13	61.4456853059227	59.514814771763	73.4373532643794	100.732547573933	74.560898007255	107.776240408838	75.5645987074603	88.2997449562682	101.013857360521
Rpl10a-ps9	91.6199057686526	82.7627892919829	157.556503367214	66.4151881462036	22.8408384740535	59.0922688845965	109.737124237586	129.407795511696	98.3764198315258
Rnpepl1	77.6300399177506	93.4568575712841	104.592594043207	96.1227530239399	44.894061828312	74.5368391612524	102.998879766857	70.6571778045729	85.0573603100994
Bsdc1	77.0814177275191	84.6226272536005	80.5585511566828	112.513133646139	32.8172966581228	77.2228513832795	109.255821061105	96.2953911530956	95.3433666731811
Pigk	58.153952164534	60.9096932429762	66.7612302403449	128.391314873895	26.2538373264982	91.9959186044286	131.395767179214	114.893959480499	130.816901438168
Cdk11b	81.4703952493707	82.7627892919829	79.6684014201449	80.756771190628	60.121287477681	87.966900271388	71.9548248838555	87.8651989673101	101.40947298987
Mrps14	100.946483002587	88.3423031768357	97.4713961509035	61.80539359621	66.6847468093055	61.4425295788702	88.5597844724376	96.2953911530956	77.936278981812
Frmd5	89.9740391979582	102.756047379372	102.812294570131	93.9032223146837	91.1008155229489	90.6529124934151	91.4476035313214	49.190605950047	42.330872340375
Ndufa3	88.3281726272639	81.8328703111741	87.2346741807173	84.8543663461778	65.1095165697156	77.8943544387863	70.5109153544136	86.4746518026445	87.9585415919942
Ergic2	94.3630167198099	87.8773436864313	90.3501982586001	94.0739554461649	38.0680641234224	65.1357963841575	97.2232416490891	88.995018538601	97.3214448199276
Chmp1a	108.627193665828	93.9218170616885	114.384241145124	82.4641025054404	17.5900710087538	60.4352749956101	120.80709729664	105.333947723422	110.640504341354
RGD1311595	114.387726663258	125.074102918783	89.0149736537932	81.6104368480342	52.7702130262615	58.4207658290897	87.5971781194763	76.1324572654438	68.1777601245292
Cystm1	68.5777737789316	62.3045717141894	90.795273126869	65.2200562258349	71.1478991548102	66.1430509674177	74.3613407662587	167.995479331168	94.9477510438318
Rchy1	80.0988397737921	72.9986399934906	71.6570537913035	100.391081310971	50.1448292936116	76.2155968000193	130.433160826253	98.2073935045108	69.2327351361274
Ermp1	77.6300399177506	80.4379918399609	82.7839254980276	124.805919112789	22.8408384740535	76.8870998555261	118.159929825997	102.031398207341	104.046910518866
Mvb12b	60.3484409254598	103.221006869776	68.9866045816897	165.440404405325	35.1801420175076	60.4352749956101	99.6297575314923	70.5702686067813	131.608132696867
Rere	86.1336838663381	94.3867765520929	93.9107972047518	93.9032223146837	47.5194455609618	76.8870998555261	75.5645987074603	86.9961069893941	82.419922781104
Pds5b	123.714303897193	137.163049669298	121.950513905697	84.1714338202528	29.404297805678	55.3990020793092	82.3028431781893	73.3513629361125	82.5517946575538
Tyrobp	97.6547498611986	54.865219867719	76.5528773422621	73.5859796684158	41.4810629758672	70.1720693004583	95.7793321196472	114.198685898166	144.927192218293
Rab5c	138.801414128558	105.080844831394	91.685422863407	55.8297339943665	29.666836178943	42.304692496927	123.454264767284	114.720141084915	104.838141777564
Washc4	82.8419507249494	103.221006869776	101.922144833593	92.1958909998713	22.8408384740535	65.8072994396643	124.176219532005	101.683761416175	90.9915947503388
Psmd7	142.093147269946	138.092968650106	153.995904421062	51.7321388388167	34.9176036442426	37.939922636133	73.8800375897781	94.3833888016803	94.288391661583
Ints3	80.0988397737921	105.080844831394	118.389914959545	101.756946362821	25.7287605799683	90.9886640211685	113.587549649431	53.8837026307936	93.6290322793342
Sft2d1	81.7447063444865	71.6037615222774	56.5245082701587	117.976593853539	21.2656082344636	88.3026517991413	135.005541002819	110.200862799752	121.981485716034
Pcmtd1	99.8492386221244	125.539062409188	70.7669040547656	87.9275627128402	53.0327513995264	66.4788024951711	87.1158749429957	83.6066482755216	67.2546569893809
Psmb3	133.315192226243	89.7371816480489	104.147519174938	57.8785315721414	63.7968247033907	63.4570387453905	58.718987530638	99.5979406691765	77.6725352289124
Paxx	168.427012401056	179.939322786502	151.325455211448	56.3419333888102	36.4928338838325	31.2248920810652	108.052563119903	68.4844478597828	59.0786006494954
Pgp	134.13812551159	120.889467505144	142.423957846069	66.2444550147223	50.1448292936116	59.0922688845965	73.1580828250571	66.3986271127843	60.0017037846437
Ppp4r3b	81.4703952493707	83.6927082727917	101.922144833593	75.4640441147094	43.3188315887221	69.1648147171982	107.089956766942	101.162306229425	78.0681508582617
Pkig	56.7823966889554	60.9096932429762	106.817968384552	89.6348940276526	53.2952897727914	75.5440937445126	98.9078027667713	96.3823003508872	101.013857360521
Atp11a	125.360170467887	127.86385986121	85.0092998393725	100.049615048008	16.2773791424289	45.9979593022143	141.021830708827	82.4768287042308	106.552476171411
Cspg5	82.2933285347179	99.5013309465413	82.7839254980276	107.220406570221	51.4575211599365	82.5948758273337	86.634571766515	86.7353793960193	55.3861881089019
Gfpt1	71.5951958252046	75.3234374455126	58.7498826115035	103.635010809115	29.929374552208	106.768985825578	119.122536178958	93.0797508348063	109.189913700407
Mrpl12	117.130837614415	119.959548524335	141.9788829778	60.7809948073225	40.6934478560723	53.0487413850355	78.4524177663442	79.9564619682743	78.5956383640608
Ube2e3	109.724438046291	108.800520754629	96.1361715460966	77.8543079554468	23.3659152205834	45.9979593022143	116.475368708315	138.27253368644	83.0792821633529
Cript	113.564793377911	86.4824652152181	70.7669040547656	67.439586935091	87.4252782972391	51.7057352740219	84.7093590605925	101.683761416175	69.3646070125772
Arap2	98.7519942416615	102.756047379372	105.482743779745	70.3420501702721	55.9206735054412	48.348219996488	107.571259943423	95.2524807795964	61.1885506726916
Rnps1	68.8520848740473	63.6994501854026	81.8937757614897	101.244746968377	39.1182176164824	71.8508269392253	95.2980289431665	120.456148139161	108.003066812359
Cisd2	111.095993521869	120.424508014739	116.609615486469	79.390906138778	21.0030698611986	45.3264562467075	106.127350413981	124.280152841992	81.3649477695059
Psmc2	152.516968884344	127.86385986121	138.418284031648	62.8297923850975	29.666836178943	48.0124684687347	71.9548248838555	99.0764854824269	73.0570195531706
Tusc3	170.895812257098	137.163049669298	137.083059426841	69.6591176443472	17.8526093820188	30.8891405533118	103.239531355097	116.284506645164	82.419922781104
Ftl1-ps14	27.4311095115726	36.2668402515431	44.0624119586276	157.074480962744	41.2185246026022	206.822941096088	109.015169472865	88.8212001430178	188.313039570266
Tex264	65.5603517326586	81.8328703111741	82.3388506297587	140.513367209063	16.0148407691639	92.331670132182	109.015169472865	112.721229535708	107.21183555366
AABR07015941.1	124.53723718254	81.8328703111741	105.927818648014	60.0980622813976	97.6642748545734	65.8072994396643	45.7238017656607	94.3833888016803	66.5952976071321
Akap2	69.126395969163	89.2722221576445	104.592594043207	70.1713170387909	28.6166826858831	64.8000448564041	91.4476035313214	144.79072352081	110.904248094254
Dnajc5	152.79127997946	158.086226737496	139.753508636455	66.5859212776848	20.2154547414036	39.6186802748999	90.2443455901198	92.0368404613071	80.7055883872571
Cwf19l2	98.7519942416615	92.9918980808797	76.9979522105311	81.2689705850717	65.3720549429806	74.8725906890058	69.0670058249717	73.7859089250705	84.7936165571998
Sorbs1	60.0741298303441	72.9986399934906	93.9107972047518	89.1226946332089	67.4723619291005	64.1285418008973	97.94519641381	92.0368404613071	84.134257174951
Wscd1	177.479278539875	171.570051959223	159.33680284029	55.8297339943665	20.4779931146686	30.8891405533118	81.340236825228	93.1666600325979	89.8047478622909
Snrpg	85.8593727712224	71.6037615222774	83.2290003662966	77.1713754295219	50.4073676668766	78.5658574942931	86.634571766515	99.5979406691765	89.5410041093914
Cdk17	75.9841733470562	72.9986399934906	97.9164710191725	90.8300259480213	29.141759432413	65.4715479119109	130.673812414493	104.812492536673	93.4971604028844
Lasp1	81.4703952493707	83.6927082727917	83.6740752345656	108.244805359108	29.666836178943	74.5368391612524	100.351712296213	82.0422827152728	106.288732418512
Rnaset2	70.7722625398574	59.0498552813586	57.4146580066966	93.0495566572775	24.9411454601733	87.2953972158812	117.678626649516	116.545234238539	172.620286272744
H3f3b	143.464702745525	85.0875867440049	83.2290003662966	71.5371820906409	103.177580693138	56.070505134816	48.8522724127849	88.7342909452262	62.11165380784
Pbx3	85.5850616761066	88.8072626672401	57.8597328749656	187.635711497886	42.2686780956622	55.7347536070626	69.5483090014523	65.3557167392851	128.179463909173
Trim44	113.839104473026	125.539062409188	112.603941672048	70.3420501702721	48.8321374272867	49.6912261075016	69.7889605896927	70.4833594089896	85.848591568798
Srsf7	90.5226613881897	89.2722221576445	109.043342725897	76.3177097721156	32.5547582848578	58.7565173568431	122.251006826082	85.1710138357705	87.1673103332956
Igfbp3	7.68071066324034	131.583535784445	187.376519541235	104.659409598002	7.87615119794947	106.433234297824	32.9692675889238	414.209236674778	294.338028235879
Bcan	125.360170467887	142.277604063746	85.4543747076414	80.2445717961842	42.2686780956622	59.4280204123499	98.667151178531	41.4556873465944	89.6728759858412
Mettl9	77.9043510128663	79.0431133687478	101.477069965324	73.4152465369345	48.8321374272867	47.3409654132279	110.699730590547	96.9906647354284	100.486369854722
Itpk1	53.4906635475666	64.164409675807	95.2460218095587	96.1227530239399	45.4191385748419	70.8435723559651	94.3354225902052	106.637585690296	111.036119970703
Ctnna2	91.8942168637683	118.099710562717	113.049016540317	91.342225342465	76.1361282468449	69.8363177727049	85.6719654135537	45.4535104450081	47.4738755219159
Zmynd11	85.3107505809909	86.9474247056225	87.6797490489863	85.1958326091403	50.6699060401416	60.7710265233634	89.0410876489182	92.4713864502651	81.3649477695059
Zmiz1	68.5777737789316	68.3490450894466	78.333176815338	105.683808386889	27.5665291928231	83.6021304105939	102.998879766857	98.8157578890521	123.827691986331
Arfgef1	91.8942168637683	92.0619791000709	89.0149736537932	108.927737885033	28.0916059393531	72.1865784669787	116.716020296555	79.6088251771079	73.7163789354194
Jmjd1c	83.1162618200651	92.0619791000709	96.5812464143656	80.9275043221092	34.1299885244477	76.8870998555261	115.031459178873	83.8673758688964	75.2988414528166
Nudt2	154.162835455038	119.029629543526	90.795273126869	64.3663905684286	55.1330583856463	39.9544318026533	75.0832955309797	79.1742791881499	79.3868696227594
Tmco1	107.255638190249	96.7115740041149	101.922144833593	74.2689121943407	22.3157617275235	56.7420081903228	110.699730590547	95.6001175707628	106.288732418512
AABR07056686.1	149.499546838071	134.838252217276	135.747834822035	60.7809948073225	25.9912989532333	34.5824073585991	73.1580828250571	102.205216602925	97.8489323257267
Supt5h	82.2933285347179	86.0175057248137	85.8994495759104	90.3178265535776	37.0179106303625	64.1285418008973	85.4313138253134	106.463767294713	94.4202635380328
Mt1-ps3	25.5109318457626	40.4514756651827	56.5245082701587	80.4153049276655	24.1535303403784	57.4135112458295	173.26914353303	507.288987509584	163.52112679771
Marf1-ps1	95.7345721953885	100.896209417754	99.2516956239794	67.0981206721285	34.1299885244477	52.7129898572821	89.0410876489182	104.986310932256	102.860063630818
Klhl2	88.6024837223796	97.1765334945193	84.5642249711035	86.9031639239527	29.929374552208	79.9088636053066	111.421685355268	71.5262697824889	91.7828260090374
Sema6d	187.080166868925	175.289727882458	116.1645406182	85.0250994776591	14.702148902839	28.5388798590381	136.930753708742	81.6077367263148	68.309632000979
Eeig2	94.0887056246941	94.8517360424973	76.9979522105311	98.8544831276398	25.9912989532333	55.0632505515558	139.096618002905	84.2150126600628	96.530213561229
Commd4	110.821682426753	99.9662904369457	125.066037983579	78.1957742184093	25.9912989532333	51.3699837462685	88.0784812959569	109.418680019628	79.1231258698599
Cbfb	68.5777737789316	73.463599483895	118.834989827814	69.1469182499035	33.8674501511827	61.7782811066236	119.844490943679	110.809227184293	94.4202635380328
Rpl26-ps1	96.8318165758514	75.7883969359169	114.384241145124	63.6834580425037	50.6699060401416	63.1212872176372	69.0670058249717	102.379034998508	89.6728759858412
ENSRNOG00000064036	105.335460524439	121.819386485952	90.795273126869	82.2933693739592	39.6432943630123	47.0052138854745	110.218427414066	86.3877426048529	63.0347569429884
Brd2	83.1162618200651	126.933940880401	129.961861534538	73.2445134054533	24.1535303403784	55.0632505515558	100.351712296213	92.4713864502651	86.1123353216975
Ppp1r2	91.3455946735369	67.4191261086378	90.3501982586001	65.3907893573161	36.7553722570975	60.7710265233634	92.4102098842827	183.899862527031	76.221944587965
Celf2	71.5951958252046	71.6037615222774	86.7895993124483	106.025274649852	48.0445223074918	83.9378819383473	94.8167257666859	64.8342615525355	90.2003634916402
Dnm3	109.450126951175	128.328819351614	112.603941672048	90.4885596850588	57.2333653717662	59.0922688845965	68.1043994720104	62.313894816579	50.6388005567103
Pdhb	95.7345721953885	88.3423031768357	81.0036260249518	86.390964529509	38.5931408699524	57.7492627735829	99.6297575314923	107.593586866004	74.2438664412185
Jak1	88.8767948174953	94.8517360424973	99.6967704922483	78.8787067443343	29.929374552208	63.4570387453905	90.2443455901198	102.465944196299	89.8047478622909
Mis12	82.2933285347179	102.291087888968	95.6910966778277	90.8300259480213	29.404297805678	70.8435723559651	90.7256487666004	80.1302803638575	94.0246479086835
Fubp1	83.1162618200651	86.0175057248137	89.4600485220621	87.4153633183965	35.9677571373026	75.2083422167592	123.454264767284	80.3040987594407	69.1008632596776
Mrpl43	94.6373278149256	91.1320601192621	100.141845360517	64.7078568313911	48.0445223074918	52.3772383295287	88.0784812959569	101.075397031634	82.419922781104
Fam20c	67.7548404935844	164.130700112753	134.857685085497	89.2934277646901	9.18884306427438	53.7202444405423	85.1906622370731	118.370327392163	141.10290780125
Tmem176a	88.6024837223796	66.489207127829	28.4847915692138	121.220523351683	23.3659152205834	55.0632505515558	184.579768180325	91.1677484833911	209.14879604933
Kpnb1	71.5951958252046	62.3045717141894	101.922144833593	77.0006422980406	30.9795280452679	58.0850143013363	113.587549649431	114.459413491541	122.508973221833
Hspb1	60.3484409254598	86.9474247056225	270.160445039262	29.3660986147738	22.5783001007885	27.5316252757779	101.554970237415	208.23443790868	163.52112679771
Immt	110.273060236522	121.819386485952	135.747834822035	61.2931942017663	25.7287605799683	60.7710265233634	84.9500106488328	90.3855657032666	73.5845070589697
AABR07054362.1	56.7823966889554	77.6482348975346	84.1191501028346	89.4641608961714	50.4073676668766	113.819767908399	83.9874042958715	74.568091705195	81.6286915224054
Mast4	68.5777737789316	95.3166955329017	86.3445244441794	101.074013836896	77.4488201131698	80.9161181885668	89.7630424136392	59.2720728938729	50.5069286802606
mrpl9	123.439992802077	113.450115658673	103.702444306669	78.8787067443343	23.1033768473184	55.3990020793092	113.10624647295	80.4779171550239	73.7163789354194
Sun2	102.318038478166	93.4568575712841	92.5755725999449	108.415538490589	13.6519954097791	48.6839715242414	112.384291708229	136.09980374165	97.7170604492769
Rer1	93.265772339347	79.0431133687478	77.888101947069	99.025216259121	24.4160687136434	72.1865784669787	101.795621825655	95.8608451641376	100.486369854722
Ankib1	73.5153734910147	79.9730323495565	97.0263212826346	94.0739554461649	39.6432943630123	65.8072994396643	111.902988531749	83.7804666711048	75.0350976999171
Sephs2	104.512527239092	88.8072626672401	84.5642249711035	71.7079152221221	38.3306024966874	46.3337108299677	120.5664457084	107.767405261587	75.6944570821659
Ndufb4	143.464702745525	86.4824652152181	83.6740752345656	56.854132783254	131.531725005756	49.6912261075016	55.5905168835138	78.6528240014003	55.2543162324521
Dnajc8	114.387726663258	75.7883969359169	73.8824281326483	60.4395285443601	77.7113584864348	54.391747496049	59.6815938835992	105.855402910172	92.9696728970853
Rtf1	72.6924402056675	84.6226272536005	85.0092998393725	75.9762435091532	44.106446708517	70.5078208282117	69.307657413212	105.333947723422	107.739323059459
Ube2s	85.0364394858752	81.3679108207697	97.0263212826346	98.8544831276398	23.6284535938484	58.7565173568431	84.9500106488328	132.971072621152	92.7059291441858
Herc2	114.936348853489	122.284345976357	117.499765223007	77.1713754295219	36.7553722570975	54.391747496049	75.8052502957006	71.1786329913225	70.4195820241753
Rbbp6	86.1336838663381	104.61588534099	89.0149736537932	67.2688538036098	54.8705200123813	56.4062566625694	73.3987344132974	98.4681210978857	80.0462290050082
Tln1	65.5603517326586	58.1199363005498	78.333176815338	75.4640441147094	41.4810629758672	112.812513325139	85.9126170017941	100.467032647093	104.310654271765
Mindy2	90.7969724833054	95.3166955329017	94.8009469412897	93.2202897887587	31.7671431650629	50.6984806907618	100.833015472694	89.9510197143086	86.7716947039463
Wbp2	105.335460524439	121.819386485952	77.4430270788001	87.7568295813589	24.9411454601733	55.3990020793092	85.9126170017941	115.154687073873	80.5737165108073
Selenoh	91.8942168637683	55.3301793581234	97.9164710191725	70.6835164332346	43.8439083352521	57.4135112458295	104.683440884539	107.680496063796	95.6071104260807
Emc3	92.4428390539998	87.4123841960269	99.2516956239794	99.025216259121	13.1269186632491	60.0995234678567	105.886698825741	135.05689336815	102.991935507268
Myo9b	51.5704858817566	65.5592881470202	85.0092998393725	109.610670410958	23.6284535938484	93.3389247154422	141.503133885308	87.2568345827689	107.47557930656
Ndufa10	101.495105192819	106.940682793012	131.297086139345	82.8055687684029	37.5429873768925	54.7274990238024	76.2865534721813	80.1302803638575	63.6941163252372
Prpf38b	61.7199964010384	74.3935184647038	64.0907810307311	86.390964529509	60.121287477681	94.3461792987024	91.928906707802	69.96190422224	99.1676510902244
Nlgn1	101.495105192819	140.417766102128	125.066037983579	98.342283733196	72.4605910211351	57.0777597180762	86.3939201782747	37.8055010393471	37.0559972823844
Edem3	103.96390504886	106.010763812203	111.268717067241	95.0983542350524	18.3776861285488	53.0487413850355	124.176219532005	95.6001175707628	67.9140163716297
Stag2	88.3281726272639	86.0175057248137	71.2119789230345	92.708090394315	43.8439083352521	60.4352749956101	108.533866296384	79.2611883859415	81.1012040166064
Tmem183a	79.8245286786764	86.9474247056225	81.8937757614897	89.8056271591339	39.3807559897473	64.8000448564041	83.0247979429102	90.2117473076834	95.0796229202816
Tmx1	106.432704904902	91.5970196096665	124.62096311531	82.2933693739592	13.6519954097791	45.6622077744609	90.2443455901198	154.176916882303	101.80508861922
Ns5atp4	98.20337205143	112.985156168269	82.3388506297587	87.073897055434	27.5665291928231	58.7565173568431	94.8167257666859	90.298656505475	83.0792821633529
Ube2h	64.7374184473114	66.0242476374246	62.3104815576552	113.708265566508	41.4810629758672	88.6384033268947	87.8378297077166	93.4273876259727	98.1126760786262
Bcl2l1	47.1815083599049	50.6805844540794	51.6286847192	105.513075255408	66.6847468093055	128.928586657301	79.6556757075458	98.9895762846353	96.7939573141286
Smchd1	57.6053299743025	77.6482348975346	93.4657223364828	74.2689121943407	52.5076746529965	93.3389247154422	91.6882551195617	83.1721022865636	77.4087914760129
Ndufa12	136.332614272516	86.4824652152181	80.1134762884139	53.0980038906666	102.915042319873	61.7782811066236	53.6653041775912	82.3030103086476	61.0566787962419
Ptges3l1	76.8071066324034	83.2277487823873	96.5812464143656	96.2934861554211	22.5783001007885	82.5948758273337	124.898174296726	77.6968228256926	82.5517946575538
Cul1	129.474836894623	128.793778842018	126.401262588386	68.6347188554597	25.4662222067033	38.9471772193931	83.0247979429102	98.9026670868437	74.7713539470176
Vamp7	100.12354971724	97.1765334945193	84.1191501028346	81.6104368480342	38.5931408699524	55.7347536070626	92.650861472523	84.9102862423957	78.9912539934101
Rab3gap1	68.8520848740473	72.5336805030862	84.1191501028346	116.78146193317	30.454451298738	79.5731120775532	90.2443455901198	85.3448322313537	96.2664698083295
Metap2	82.0190174396022	62.7695312045938	75.6627276057242	70.0005839073097	40.9559862293372	57.7492627735829	79.8963272957861	116.023779051789	146.114039106341
Sox2	83.9391951054123	69.7439235606598	115.719465749931	86.2202313980278	24.9411454601733	48.348219996488	98.4264995902907	139.92380844448	89.2772603564919
Fbxo11	130.572081275086	132.513454765254	114.829316013393	58.0492647036226	31.5046047917979	59.4280204123499	85.1906622370731	73.4382721339041	63.825988201687
Otulin	52.3934191671037	56.7250578293366	70.3218291864966	94.2446885776462	30.191912925473	137.322374851136	132.599025120416	79.6088251771079	96.9258291905783
Huwe1	100.397860812356	101.826128398563	105.037668911476	82.2933693739592	33.0798350313878	54.0559959682957	93.8541194137246	77.3491860345262	75.5625852057162
Ranbp9	106.158393809786	94.3867765520929	83.2290003662966	69.8298507758284	28.3541443126181	57.7492627735829	105.16474406102	91.1677484833911	93.8927760322337
RGD1564963	99.5749275270087	106.940682793012	105.037668911476	61.9761267276912	37.8055257501575	40.6259348581601	79.1743725310651	112.8081387335	89.6728759858412
Golim4	85.3107505809909	113.450115658673	84.5642249711035	75.9762435091532	26.2538373264982	63.1212872176372	100.351712296213	87.7782897695186	94.288391661583
Tmem130	159.649057357353	155.761429285473	92.1304977316759	130.44011245167	32.8172966581228	24.5098615259974	49.0929240010252	80.4779171550239	85.3211040629989
Mier1	62.5429296863856	62.7695312045938	79.2233265518759	88.6104952387652	56.7082886252362	73.1938330502388	83.2654495311505	96.1215727575124	91.5190822561379
Tmem176b	100.946483002587	71.138802031873	42.7271873538207	88.0982958443214	29.929374552208	47.3409654132279	154.257668062045	81.6946459241064	168.664129979251
Kmt2e	61.171374210807	67.8840855990422	72.9922783961104	88.7812283702464	77.9738968596997	87.2953972158812	63.7726708836847	78.8266423969835	89.5410041093914
Aldh2	155.808702025733	144.137442025364	135.302759953766	44.5613473166044	14.439610529574	33.5751527753389	101.554970237415	91.0808392855994	130.948773314618
Map2k2	100.397860812356	125.539062409188	154.440979289331	58.2199978351039	39.1182176164824	60.0995234678567	94.8167257666859	62.1400764209958	53.0124943328061
Odc1	48.0044416452521	56.7250578293366	84.1191501028346	99.708148785046	24.9411454601733	94.3461792987024	104.683440884539	125.757609204449	113.409813746799
Rffl	86.1336838663381	87.8773436864313	82.7839254980276	97.4886180757898	39.6432943630123	60.0995234678567	108.052563119903	77.4360952323179	67.9140163716297
Naga	75.4355511568248	83.2277487823873	88.5698987855242	85.0250994776591	30.9795280452679	67.4860570784312	107.089956766942	79.1742791881499	98.5082917079755
Npc1	114.387726663258	99.0363714561369	96.1361715460966	75.122577851747	8.9263046910094	40.2901833304067	103.239531355097	219.358815226005	111.827351229402
Ndufa9	128.37759251416	111.125318206651	112.158866803779	58.7321972295476	38.8556792432174	44.3192016634474	70.9922185308942	92.8190232414315	75.6944570821659
Eea1	84.213506200528	89.2722221576445	99.6967704922483	67.6103200665723	53.8203665193214	64.4642933286507	68.8263542367314	88.0390173628933	75.2988414528166
Fut9	155.260079835501	168.780295016797	138.863358899917	77.0006422980406	38.8556792432174	33.2394012475855	93.372816237244	56.6647969601248	39.5615629349299
Zfp180	100.672171907472	106.475723302607	94.8009469412897	95.0983542350524	44.631523455047	63.7927902731439	80.8589336487474	64.4866247613691	54.4630849737535
Rgs7	96.5575054807357	115.309953620291	93.9107972047518	88.9519615017277	41.2185246026022	64.1285418008973	102.036273413895	55.8826141800004	55.2543162324521
Gab2	35.111820174813	46.4959490404399	59.1949574797725	123.61078719242	63.5342863301257	134.300611101356	88.0784812959569	83.6066482755216	94.4202635380328
Smpd1	104.512527239092	91.1320601192621	88.1248239172552	95.4398204980149	16.0148407691639	57.4135112458295	94.3354225902052	89.2557461319758	121.717741963134
Ppp2r5a	65.0117295424271	59.9797742621674	61.8654066893863	103.464277677633	29.929374552208	85.2808880493609	121.769703649602	102.726671789674	94.1565197851332
Ppp1r15b	75.7098622519405	76.2533564263214	99.6967704922483	98.8544831276398	18.9027628750787	62.7855356898838	122.972961590803	98.1204843067192	91.6509541325877
Edem1	31.8200870334243	47.8908275116531	72.9922783961104	123.269320929458	23.1033768473184	100.725458326017	169.659369709425	101.857579811758	125.805770133077
Tmod3	48.5530638354836	53.4703413965058	84.5642249711035	95.9520198924586	22.3157617275235	80.24461513306	133.802283061618	128.451794335989	112.222966858751
Abr	92.4428390539998	103.221006869776	112.158866803779	72.5615808795283	33.3423734046528	84.9451365216075	68.1043994720104	64.5735339591607	77.8044071053622
Mrps36	153.065591074575	111.125318206651	101.477069965324	50.1955406554855	68.2599770488954	40.2901833304067	59.2002907071186	79.9564619682743	64.8809632132851
Aida	68.5777737789316	76.7183159167258	72.9922783961104	92.3666241313525	38.8556792432174	64.8000448564041	104.924092472779	97.512119922178	82.1561790282045
Ifngr1	36.4833756503916	43.7061920980135	28.9298664374828	131.123044977595	26.5163756997632	118.520289296946	159.311351415092	137.490350906315	155.476942334275
Stx1b	163.215101593857	178.544444315289	151.325455211448	94.9276211035712	25.7287605799683	31.896395136572	81.8215400017086	71.1786329913225	34.9460472591881
Dmxl1	111.370304616985	129.723697822827	107.70811812109	64.8785899628724	31.2420664185329	65.8072994396643	92.4102098842827	63.8782603768278	59.0786006494954
Slc8a1	64.18879625708	82.2978298015785	75.6627276057242	90.3178265535776	29.929374552208	97.0321915207295	112.143640119989	57.8815257292073	105.365629283363
Kif13b	65.5603517326586	79.0431133687478	54.2991339288138	135.220640133145	42.2686780956622	84.6093849938541	110.459079002307	62.2269856187874	75.5625852057162
Eif3m	78.4529732030977	74.8584779551082	76.5528773422621	70.1713170387909	76.9237433666398	50.6984806907618	56.7937748247154	106.637585690296	95.2114947967314
Skap2	44.9870195989791	42.3113136268003	51.6286847192	100.903280705415	43.8439083352521	106.097482770071	137.171405296982	89.6033829231422	119.344048187039
Atg101	67.206218303353	81.8328703111741	96.1361715460966	85.5372988721028	48.8321374272867	93.3389247154422	94.8167257666859	61.2709844430798	59.4742162788447
Cdipt	71.5951958252046	74.3935184647038	91.240347995138	108.586271622071	23.8909919671134	60.0995234678567	103.961486119818	97.5990291199696	93.1015447735351
Tlk1	76.2584844421719	73.9285589742994	81.8937757614897	78.7079736128531	39.6432943630123	71.8508269392253	101.073667060934	93.2535692303895	73.5845070589697
Coa8	87.5052393419167	66.489207127829	76.1078024739932	84.3421669517341	43.5813699619871	62.4497841621304	86.634571766515	109.592498415211	74.1119945647687
Tmsb15b2	114.662037758374	67.4191261086378	92.5755725999449	56.171200257329	87.4252782972391	54.391747496049	64.013322471925	81.781555121898	69.6283507654767
Gamt	185.708611393347	151.11183438143	92.1304977316759	57.8785315721414	46.4692920679019	41.6331894414202	71.2328701191346	42.1509609289272	78.9912539934101
Pdcd6	90.248350293074	88.8072626672401	115.719465749931	63.3419917795412	32.8172966581228	37.939922636133	86.8752233547553	123.497970061867	90.5959791209896
Ap2a2	119.873948565572	120.889467505144	132.632310744152	62.6590592536162	15.7523023958989	38.6114256916398	92.4102098842827	97.07757393322	104.970013654014
Ehd1	74.8869289665933	86.9474247056225	99.2516956239794	84.6836332146966	21.7906849809935	71.5150754114719	113.10624647295	64.3128063657859	113.409813746799
Herc1	91.6199057686526	119.49458903393	99.2516956239794	84.0007006887716	40.1683711095423	67.1503055506778	71.7141732956152	63.3568051900782	63.1666288194381
Jam2	110.273060236522	111.125318206651	85.4543747076414	89.8056271591339	23.8909919671134	33.2394012475855	118.400581414237	100.727760240467	78.463766487611
Fads1	172.267367732676	160.875983679922	140.198583504724	80.4153049276655	15.227225649369	33.2394012475855	87.356526531236	66.3117179149927	72.9251476767208
Dmd	158.003190786658	145.532320496577	133.967535348959	77.6835748239656	48.5695990540217	32.9036497198321	86.8752233547553	47.1047852030486	41.803384834576
Epm2aip1	171.718745542445	154.831510304665	116.609615486469	79.9031055332218	18.9027628750787	25.1813645815042	91.6882551195617	89.1688369341842	67.3865288658307
Specc1	81.4703952493707	99.0363714561369	68.9866045816897	78.3665073498906	53.0327513995264	78.5658574942931	72.4361280603362	65.5295351348683	78.0681508582617
Ano10	73.5153734910147	70.6738425414686	95.6910966778277	84.0007006887716	31.7671431650629	66.8145540229245	105.16474406102	94.1226612083055	76.6175602173143
Lsm5	70.223640349626	52.0754629252926	66.7612302403449	72.0493814850846	49.0946758005517	71.5150754114719	104.683440884539	111.504500766626	91.3872103796881
Bpgm	69.6750181593945	67.8840855990422	121.950513905697	79.390906138778	34.1299885244477	44.6549531912008	102.758228178616	131.841253049861	70.023966394826
Zfp706	124.262926087424	89.2722221576445	105.037668911476	59.7565960184351	49.3572141738167	40.9616863859135	77.2491598251426	77.175367638943	76.7494320937641
Smim19	66.3832850180058	64.6293691662114	60.9752569528483	106.878940307258	50.9324444134066	89.9814094379083	79.6556757075458	80.6517355506071	76.3538164644148
Eif3d	71.5951958252046	73.463599483895	112.158866803779	71.3664489591596	34.1299885244477	76.5513483277727	68.1043994720104	95.2524807795964	89.6728759858412
Ubl7	46.3585750745578	43.7061920980135	122.395588773966	64.3663905684286	31.7671431650629	44.9907047189541	106.849305178702	153.568552497762	159.960586133567
Cav2	122.61705951673	128.328819351614	130.852011271076	62.1468598591725	29.141759432413	25.1813645815042	147.760075179556	103.335036174215	41.5396410816764
Mob1a	50.7475525964094	54.4002603773146	56.0794334018897	124.122986586864	19.4278396216087	86.9596456881278	149.685287885479	87.7782897695186	137.806110890006
Brd7	61.9943074961541	59.514814771763	83.6740752345656	92.708090394315	36.7553722570975	66.4788024951711	87.356526531236	106.28994889913	94.8158791673821
Ybx3	73.2410623958989	75.3234374455126	141.9788829778	49.3418749980793	18.3776861285488	44.9907047189541	106.127350413981	154.698372069052	112.222966858751
Luzp2	138.801414128558	136.698090178893	92.1304977316759	84.6836332146966	75.6110515003149	47.3409654132279	81.8215400017086	38.5007746216799	33.4954566182407
Cndp2	51.2961747866408	56.2600983389322	49.8483852461242	108.927737885033	13.3894570365141	100.389706798263	129.951857649773	115.328505469457	174.070876913692
AABR07069611.1	189.548966724967	176.684606353671	162.007252049904	39.7808196351296	27.5665291928231	14.7730672211491	76.7678566486619	134.187801390234	58.2873693907968
Vkorc1l1	83.6648840102965	96.2466145137105	75.6627276057242	85.1958326091403	37.5429873768925	61.1067780511168	79.1743725310651	78.5659148036087	80.9693321401566
Arl8a	108.078571475596	108.800520754629	101.031995097055	78.8787067443343	17.0649942622239	33.5751527753389	103.720834531578	117.501235414247	88.617900974243
Taf13	78.178662107982	76.7183159167258	57.4146580066966	78.3665073498906	59.858749104416	57.4135112458295	85.6719654135537	94.2095704060971	78.0681508582617
Vat1	86.4079949614538	94.8517360424973	121.505439037428	71.3664489591596	13.9145337830441	54.7274990238024	89.7630424136392	92.6452048458483	127.256360774025
Stxbp1	164.586657069436	191.563310046612	134.857685085497	64.5371236999099	27.3039908195582	24.5098615259974	62.5694129424831	72.8299077493629	66.1996819777828
Ccdc88c	41.9695975527061	52.0754629252926	55.1892836653518	101.927679494302	60.6463642242109	81.9233727718269	106.127350413981	97.946665911136	87.2991822097454
Commd3	82.2933285347179	69.7439235606598	67.2063051086138	65.5615224887974	49.8822909203466	50.3627291630084	78.2117661781038	128.886340324947	89.9366197387407
Timp2	107.255638190249	103.685966360181	132.187235875883	62.488326122135	9.18884306427438	38.2756741638864	94.3354225902052	133.492527807901	130.685029561719
Rnd2	169.524256781519	131.583535784445	101.031995097055	48.8296756036355	49.6197525470817	25.852867637011	72.1954764720958	60.6626200585386	89.2772603564919
Tsnax	76.8071066324034	104.150925850585	104.592594043207	84.5129000832153	23.8909919671134	34.2466558308457	94.0947710019649	131.319797863111	79.6506133756589
Ufc1	112.467548997448	91.5970196096665	102.812294570131	52.2443382332604	60.121287477681	35.5896619418592	46.4457565303817	117.240507820872	85.9804634452477
Nqo1	62.5429296863856	52.540422415697	44.5074868268966	73.4152465369345	22.5783001007885	55.0632505515558	142.706391826509	194.242057064232	144.795320341844
Gab1	125.085859372771	106.010763812203	81.8937757614897	82.6348356369217	30.9795280452679	46.3337108299677	92.1695582960424	78.9135515947751	60.2654475375433
Cdc5l	80.3731508689078	92.5269385904753	98.3615458874415	75.8055103776719	29.404297805678	56.070505134816	73.8800375897781	86.0401058136865	97.7170604492769
Dhrs7	111.370304616985	98.5714119657325	93.0206474682139	79.390906138778	21.5281466077286	43.3119470801872	90.4849971783601	103.59576376759	79.3868696227594
Opcml	65.0117295424271	99.9662904369457	95.6910966778277	97.1471518128273	51.7200595332015	71.5150754114719	90.7256487666004	48.2346047743394	56.5730349969498
Crebbp	74.6126178714776	81.3679108207697	72.9922783961104	93.2202897887587	41.2185246026022	78.2301059665397	78.2117661781038	69.8749950244484	76.8813039702138
Cul3	132.766570036012	117.169791581908	110.823642198973	59.7565960184351	30.9795280452679	43.3119470801872	82.7841463546699	78.3920964080255	61.7160381784907
Acly	240.845141511608	256.657638703228	218.086685451793	36.536890136986	12.6018419167192	15.4445702766559	70.9922185308942	98.381211900094	69.2327351361274
Ubr3	96.28319438562	103.221006869776	97.9164710191725	73.2445134054533	39.9058327362773	50.026977635255	92.1695582960424	71.3524513869057	59.4742162788447
Lage3	97.6547498611986	65.0943286566158	94.8009469412897	63.8541911739849	51.9825979064665	44.9907047189541	91.2069519430811	83.085193088772	81.1012040166064
Osbpl8	68.8520848740473	67.8840855990422	68.9866045816897	98.1715506017148	31.5046047917979	85.2808880493609	116.956671884795	77.8706412212759	70.6833257770748
Cdk5rap2	50.1989304061779	45.1010705692267	58.7498826115035	93.39102292024	79.0240503527597	106.097482770071	83.0247979429102	59.8804372784141	99.8270104724732
Smc2	50.7475525964094	54.4002603773146	75.2176527374552	89.2934277646901	34.6550652709777	82.9306273550871	123.935567943765	79.9564619682743	101.277601113421
Zfand3	48.5530638354836	58.5848957909542	76.9979522105311	91.0007590795026	34.3925268977127	94.3461792987024	93.8541194137246	87.3437437805605	100.881985484071
Polr2e	114.936348853489	86.9474247056225	89.9051233903311	63.5127249110224	37.8055257501575	52.7129898572821	68.1043994720104	81.5208275285232	86.6398228274965
Dnm2	63.0915518766171	54.4002603773146	80.1134762884139	78.1957742184093	33.0798350313878	78.9016090220465	97.94519641381	119.84778375462	81.3649477695059
Hsph1	175.010478683833	172.499970940032	151.770530079717	50.0248075240042	19.6903779948737	35.9254134696126	55.3498652952735	62.4008040143706	92.046569761937
Ehd4	51.8447969768723	58.1199363005498	68.5415297134207	100.732547573933	24.6786070869083	94.010427770949	114.309504414152	81.5208275285232	116.970354410943
Wipf1	68.0291515887001	69.2789640702554	82.3388506297587	85.5372988721028	28.3541443126181	53.7202444405423	126.823387002648	87.3437437805605	96.2664698083295
Atp6v0e1	64.18879625708	45.1010705692267	61.4203318211173	78.3665073498906	26.5163756997632	99.3824522150032	106.368002002221	116.979780227497	114.069173129048
Kif1c	58.7025743547654	61.3746527333806	66.7612302403449	88.6104952387652	48.8321374272867	86.9596456881278	90.0036940018795	70.4833594089896	92.1784416383867
Gmfg	33.4659536041186	35.3369212707343	49.8483852461242	105.171608992446	46.4692920679019	108.783494992098	116.475368708315	99.8586682625513	133.322467090714
Acadsb	74.8869289665933	78.5781538783434	70.7669040547656	87.2446301869152	23.3659152205834	58.4207658290897	106.368002002221	123.67178845745	81.2330758930561
Tmem178b	92.9914612442312	129.723697822827	90.795273126869	107.391139701702	46.9943688144318	49.6912261075016	88.3191328841972	51.4502450926287	41.4077692052267
Grsf1	118.228081994878	117.169791581908	90.3501982586001	84.0007006887716	22.8408384740535	50.6984806907618	77.7304630016232	85.3448322313537	65.1447069661846
Upf3b	57.8796410694183	64.164409675807	58.7498826115035	72.2201146165658	76.1361282468449	84.9451365216075	68.3450510602507	84.2150126600628	87.0354384568458
Pcdha5	137.155547557863	125.539062409188	116.1645406182	79.5616392702593	31.7671431650629	37.2684195806262	84.9500106488328	64.2258971679943	49.8475692980117
Zc3h7b	72.4181291105518	96.7115740041149	90.795273126869	100.049615048008	35.7052187640376	46.6694623577211	81.0995852369877	68.9189938487408	87.4310540861952
Mapk6	86.4079949614538	94.8517360424973	93.4657223364828	90.1470934220964	30.9795280452679	43.983450135694	68.8263542367314	110.287771997544	71.8701726651227
Spred1	67.7548404935844	63.2344906949982	76.5528773422621	98.0008174702335	34.6550652709777	68.157560133938	103.720834531578	85.0841046379789	75.8263289586157
Atxn2	99.0263053367772	106.940682793012	92.1304977316759	71.1957158276784	31.7671431650629	56.070505134816	91.4476035313214	68.658266255366	65.8040663484335
Litaf	87.7795504370324	74.8584779551082	85.0092998393725	53.9516695480728	28.3541443126181	37.6041711083796	92.8915130607633	115.936869853998	143.608473453796
Plpp1	58.7025743547654	73.9285589742994	110.378567330704	84.5129000832153	15.7523023958989	50.3627291630084	122.732310002563	123.584879259659	100.486369854722
Rgs6	65.8346628277743	76.7183159167258	91.685422863407	81.6104368480342	45.156600201577	69.1648147171982	117.919278237757	58.1422533225821	61.4522944255912
Scap	99.0263053367772	106.010763812203	93.0206474682139	91.342225342465	16.0148407691639	57.7492627735829	99.3891059432519	77.9575504190675	77.4087914760129
Clpb	116.582215424184	127.86385986121	121.950513905697	70.8542495647159	34.1299885244477	38.9471772193931	76.2865534721813	52.8407922572943	71.7383007886729
Csnk1g2	52.9420413573352	76.7183159167258	79.2233265518759	91.8544247369088	45.9442153213719	96.3606884652227	90.7256487666004	58.5767993115401	70.6833257770748
Trappc10	75.4355511568248	83.6927082727917	101.477069965324	95.7812867609774	22.0532233542585	52.7129898572821	102.517576590376	79.5219159793163	85.9804634452477
Ubald2	88.0538615321482	86.9474247056225	129.071711798	65.0493230943536	13.6519954097791	39.9544318026533	124.657522708485	121.585967710452	90.33223536809
Denr	117.953770899762	98.1064524753281	97.9164710191725	56.5126665202915	52.7702130262615	45.9979593022143	60.4035486483202	76.9146400455682	68.0458882480795
Cops7a	125.360170467887	138.092968650106	128.181562061462	63.1712586480599	19.1653012483437	36.9326680528728	98.9078027667713	72.3953617604049	68.1777601245292
Szrd1	79.8245286786764	92.9918980808797	99.2516956239794	72.3908477480471	30.191912925473	61.7782811066236	114.068852825911	56.1433417733752	77.5406633524627
C5h1orf122	159.649057357353	130.653616803636	121.505439037428	44.0491479221607	39.6432943630123	27.8673768035313	66.9011415308088	77.175367638943	74.6394820705678
Paip1	88.3281726272639	86.9474247056225	89.4600485220621	77.1713754295219	29.141759432413	57.7492627735829	104.202137708058	86.6484701982277	61.3204225491414
Rangap1	56.5080855938396	62.3045717141894	87.6797490489863	87.2446301869152	43.3188315887221	84.2736334661007	65.4572320013669	69.7011766288652	107.607451183009
Ube2v2	116.582215424184	91.1320601192621	88.5698987855242	64.0249243054662	74.560898007255	45.9979593022143	57.997032765917	76.6539124521934	52.0893911976577
Hmga1	47.4558194550207	55.7951388485278	88.5698987855242	73.756712799897	40.6934478560723	101.06120985377	71.7141732956152	103.335036174215	90.2003634916402
Prickle2	63.3658629717328	93.9218170616885	51.6286847192	100.049615048008	66.6847468093055	82.9306273550871	83.7467527076312	49.1036967522554	66.9909132364814
Gtf2i	155.534390930617	147.857117948599	132.632310744152	50.3662737869667	23.1033768473184	32.2321466643254	64.735277236646	78.7397331991919	80.7055883872571
Adarb1	130.29777017997	194.818026479443	145.539481923952	87.4153633183965	23.6284535938484	22.8311038872305	70.5109153544136	81.4339183307316	45.6276692516192
Pik3c2a	82.5676396298336	81.8328703111741	100.141845360517	77.8543079554468	27.3039908195582	59.0922688845965	110.699730590547	75.871729672069	68.0458882480795
Borcs7	103.96390504886	96.7115740041149	105.037668911476	60.7809948073225	55.1330583856463	34.9181588863525	66.6604899425685	80.5648263528155	71.8701726651227
Nfat5	71.0465736349731	83.6927082727917	93.4657223364828	83.6592344258091	33.3423734046528	59.4280204123499	80.8589336487474	83.4328298799384	77.4087914760129
Myo5a	95.7345721953885	104.61588534099	109.488417594166	72.5615808795283	24.6786070869083	59.0922688845965	74.3613407662587	69.4404490354904	79.6506133756589
Spire1	102.866660668397	106.940682793012	101.031995097055	62.3175929906537	36.7553722570975	48.6839715242414	79.1743725310651	72.6560893537797	66.8590413600316
Slc27a4	77.3557288226348	86.9474247056225	101.477069965324	75.8055103776719	49.8822909203466	80.24461513306	83.9874042958715	50.8418807080875	52.8806224563563
Syvn1	78.178662107982	90.2021411384533	93.9107972047518	94.0739554461649	20.2154547414036	57.0777597180762	106.368002002221	81.6077367263148	75.6944570821659
Phldb1	125.634481563003	146.462239477386	104.592594043207	74.6103784573032	12.3393035434542	33.5751527753389	108.774517884624	90.3855657032666	77.0131758466636
Kif5c	111.095993521869	166.920457055179	139.308433768186	63.8541911739849	43.8439083352521	37.939922636133	55.1092137070332	55.1873405976676	54.8587006031028
Usp47	92.9914612442312	88.3423031768357	105.927818648014	71.1957158276784	25.2036838334383	44.3192016634474	76.2865534721813	100.032486658135	89.6728759858412
Rsrc1	89.4254170077268	89.2722221576445	75.6627276057242	68.122519461016	51.7200595332015	57.7492627735829	72.9174312368168	75.871729672069	68.9689913832278
Vcan	51.8447969768723	59.514814771763	88.1248239172552	76.6591760350781	17.8526093820188	66.1430509674177	108.533866296384	142.791811971603	118.55281692834
Llgl1	47.1815083599049	51.1455439444838	45.8427114317035	103.976477072077	61.9590560905358	83.6021304105939	106.608653590462	84.9971954401873	81.7605633988552
Cdo1	55.136530118261	39.0565971939695	99.2516956239794	60.7809948073225	17.8526093820188	31.896395136572	113.34689806119	452.970738889832	108.926169947507
Actn4	49.9246193110622	60.9096932429762	62.7555564259242	95.7812867609774	28.0916059393531	91.3244155489218	110.940382178787	84.4757402534376	101.67321674277
Atp6v0a1	74.8869289665933	66.9541666182334	88.1248239172552	83.4885012943279	50.9324444134066	59.0922688845965	81.8215400017086	71.0917237935309	70.2877101477255
Rbm5	66.9319072082372	66.489207127829	72.5472035278414	84.5129000832153	36.2302955105676	67.1503055506778	93.6134678254843	88.6473817474346	82.419922781104
Srebf2	176.656345254528	177.149565844076	178.475022175855	49.3418749980793	11.0266116771293	23.5026069427372	79.4150241193054	87.5175621761437	82.0243071517547
Lyn	26.8824873213412	36.7317997419475	43.1722622220897	104.659409598002	72.9856677676651	123.892313741001	135.72749576754	73.4382721339041	97.5851885728272
Tmem97	79.8245286786764	90.6671006288577	88.5698987855242	66.2444550147223	43.0562932154571	64.8000448564041	71.4735217073749	76.1324572654438	70.023966394826
Snrnp27	109.450126951175	112.05523718746	111.71379193551	58.9029303610289	45.156600201577	40.6259348581601	63.7726708836847	68.223720266408	68.5733757538786
Eif1a	86.1336838663381	79.0431133687478	117.944840091276	58.3907309665851	28.8792210591481	49.0197230519948	96.9825900608488	105.507766119005	65.2765788426344
Tef	87.7795504370324	108.335561264225	111.71379193551	88.9519615017277	30.454451298738	45.9979593022143	76.7678566486619	65.0949891459103	66.7271694835818
Gjb1	175.284789778949	152.041753362238	138.418284031648	54.4638689425165	17.0649942622239	18.8020855541898	93.6134678254843	75.002637694153	89.2772603564919
Aspa	153.888524359922	152.971672343047	75.2176527374552	62.3175929906537	48.3070606807567	35.2539104141059	74.1206891780184	67.354628288492	45.1001817458201
Slc16a1	77.3557288226348	88.8072626672401	85.8994495759104	85.5372988721028	13.1269186632491	35.9254134696126	152.813758532603	117.240507820872	97.9808042021765
Slc48a1	142.367458365062	99.9662904369457	72.5472035278414	53.7809364165916	35.7052187640376	28.5388798590381	87.356526531236	81.9553735174812	105.233757406914
Ddx46	42.2439086478219	46.0309895500355	55.6343585336207	73.073780273972	68.7850537954254	116.505780130426	63.0507161189637	88.4735633518514	114.860404387747
[truncated: 23,561 more rows]

## Sheet: Supplementary Table S2
Supplementary Table S2: Differentially expressed genes (DEGs) in RNA-sequencing output analysis with foldchanges in IL-4 (n=3) vs vehicle (n=3) samples
ID	IL-4	vehicle	log2FoldChange	pvalue	padj	gene_description
Serpina3a-1	307.927885212344	10.6488106131408	4.64195363850597	4.97761825563526e-26	6.2613460037636e-22	NA
Klk6	1052.44476270901	300.990863362696	1.80793423137638	9.49007463325176e-10	5.65647212807482e-06	kallikrein related-peptidase 6 [Source:RGD Symbol;Acc:3419]
Socs3	219.018110269597	41.5708378942018	2.33538425368579	1.3490274572084e-09	5.65647212807482e-06	suppressor of cytokine signaling 3 [Source:RGD Symbol;Acc:621087]
Elovl1	242.899691297749	68.9563535183061	1.79204591792465	5.31775543373953e-09	1.67230114002524e-05	ELOVL fatty acid elongase 1 [Source:RGD Symbol;Acc:1587151]
Sema5b	200.314390045821	56.2958195295839	1.81440137315105	5.95207630574074e-08	0.000149742335699826	semaphorin 5B [Source:RGD Symbol;Acc:1308914]
Lyz2	2816.4196190878	704.26956306998	1.99736836492461	1.45722041568085e-07	0.000305506260147489	lysozyme 2 [Source:RGD Symbol;Acc:3026]
Snx29	43.5015805263352	191.316405582538	-2.13399153907697	1.7686031483665e-07	0.000317817985761459	sorting nexin 29 [Source:RGD Symbol;Acc:1596162]
Hspb1	661.234331773254	182.481285301213	1.87425051403912	2.15936100904633e-07	0.000339532526659922	heat shock protein family B (small) member 1 [Source:RGD Symbol;Acc:61306]
Gpd1	2041.74214874069	455.556754110365	2.1604028288562	2.62411060648616e-07	0.000366763192433216	glycerol-3-phosphate dehydrogenase 1 [Source:RGD Symbol;Acc:621381]
Mt-nd4l	13861.0351725684	85441.660594603	-2.62384941016233	4.78067997713447e-07	0.000601361734323745	mitochondrially encoded NADH:ubiquinone oxidoreductase core subunit 4L [Source:RGD Symbol;Acc:620494]
Mt-co2	87868.8336135933	475958.119656928	-2.43740306995078	6.04595894349791e-07	0.000691382886820547	mitochondrially encoded cytochrome c oxidase II [Source:RGD Symbol;Acc:621872]
Slc3a2	386.478288243294	130.522108221616	1.55133598506276	7.59062672312665e-07	0.000795687446251751	solute carrier family 3 member 2 [Source:RGD Symbol;Acc:3073]
Mt-nd4	30598.1660466473	178128.43240023	-2.54138239537055	1.06510737578663e-06	0.00103061428307846	mitochondrially encoded NADH:ubiquinone oxidoreductase core subunit 4 [Source:RGD Symbol;Acc:620559]
Mt-cyb	41665.4255504164	230804.01758842	-2.46972972261503	1.21268303355917e-06	0.00108959570565292	mitochondrially encoded cytochrome b [Source:RGD Symbol;Acc:620081]
Mt-nd2	42404.6449988886	211951.236095268	-2.32141743477157	1.41058303501511e-06	0.00118291493316367	mitochondrially encoded NADH:ubiquinone oxidoreductase core subunit 2 [Source:RGD Symbol;Acc:620556]
Csf2rb	111.674186648072	16.1410668541675	2.60280256784754	1.77865784535686e-06	0.00135683639798355	colony stimulating factor 2 receptor subunit beta [Source:RGD Symbol;Acc:620189]
Hba-a1	2832.59388096188	662.108007550378	2.09655239668134	1.83370846376662e-06	0.00135683639798355	hemoglobin alpha, adult chain 1 [Source:RGD Symbol;Acc:2782]
Tenm2	58.0129341050399	311.457687509691	-2.42840724278722	2.02837006302034e-06	0.00141301550795758	teneurin transmembrane protein 2 [Source:RGD Symbol;Acc:727907]
Tmtc2	58.0551822730932	171.425629903908	-1.54033529173839	2.13429482877765e-06	0.00141301550795758	transmembrane O-mannosyltransferase targeting cadherins 2 [Source:RGD Symbol;Acc:1309848]
Smarcb1	283.033662586776	100.907998201041	1.46673188474097	2.42830152359139e-06	0.00152728024326281	SWI/SNF related, matrix associated, actin dependent regulator of chromatin, subfamily b, member 1 [Source:RGD Symbol;Acc:1308761]
Mt-co3	177955.98636564	825814.047232821	-2.2142921678512	2.80748436492419e-06	0.00166824475991589	mitochondrially encoded cytochrome c oxidase III [Source:RGD Symbol;Acc:621873]
Mt-nd3	13286.9165325954	57760.5608383325	-2.12001303102255	2.91767109612446e-06	0.00166824475991589	mitochondrially encoded NADH:ubiquinone oxidoreductase core subunit 3 [Source:RGD Symbol;Acc:620557]
Hbb	3577.14610401981	724.014974902677	2.30293981793782	3.08727561660903e-06	0.00168772198967017	hemoglobin subunit beta [Source:RGD Symbol;Acc:2783]
Mt-atp8	27590.0329548895	150501.718058948	-2.44752897935904	3.22007534399269e-06	0.00168772198967017	mitochondrially encoded ATP synthase membrane subunit 8 [Source:RGD Symbol;Acc:621240]
Mt-atp6	124013.083674687	613391.723824228	-2.30631056307801	3.69906185200308e-06	0.00186121996145387	mitochondrially encoded ATP synthase membrane subunit 6 [Source:RGD Symbol;Acc:621239]
Xylt1	16.9341039786422	72.0761848820092	-2.05770313488817	3.98409013056797e-06	0.00192753345201594	xylosyltransferase 1 [Source:RGD Symbol;Acc:620093]
Htra1	991.546820715088	225.609435285821	2.13103642967741	4.29881656793355e-06	0.00200277087437171	HtrA serine peptidase 1 [Source:RGD Symbol;Acc:69235]
Asah1	352.866657797227	122.962089115403	1.48591047688911	5.2202394173231e-06	0.0023451925582324	N-acylsphingosine amidohydrolase 1 [Source:RGD Symbol;Acc:621568]
Dock4	207.17024204923	676.659409349694	-1.7073571576016	6.46734146287787e-06	0.00255952847196887	dedicator of cytokinesis 4 [Source:RGD Symbol;Acc:1561724]
Rarres1	94.3103861392204	21.9622123972004	1.99528330545775	6.5854926476566e-06	0.00255952847196887	retinoic acid receptor responder 1 [Source:RGD Symbol;Acc:1309509]
App	3349.80125120696	1528.29222475507	1.13028092149827	6.89147167131626e-06	0.00255952847196887	amyloid beta precursor protein [Source:RGD Symbol;Acc:2139]
ENSRNOG00000066029	4.11262654365435	31.2960559798513	-2.91756946928999	7.00316063947839e-06	0.00255952847196887	NA
Mt-nd5	12605.8169404464	62146.4971253796	-2.30153260525796	7.0671467350927e-06	0.00255952847196887	mitochondrially encoded NADH:ubiquinone oxidoreductase core subunit 5 [Source:RGD Symbol;Acc:620560]
Epb41	107.613737295691	246.703275485163	-1.19182166640523	7.11949327709941e-06	0.00255952847196887	erythrocyte membrane protein band 4.1 [Source:RGD Symbol;Acc:1564762]
Abca2	241.57688221404	89.3665881001724	1.39964710768744	7.12167076229514e-06	0.00255952847196887	ATP binding cassette subfamily A member 2 [Source:RGD Symbol;Acc:620238]
Mt-nd1	23487.8337045172	117324.002334241	-2.32048572271293	9.11656658874603e-06	0.00318548030888434	mitochondrially encoded NADH:ubiquinone oxidoreductase core subunit 1 [Source:RGD Symbol;Acc:620555]
Crym	255.026458905546	76.1886693380039	1.7359832975639	9.98809899606493e-06	0.00339568371004056	crystallin, mu [Source:RGD Symbol;Acc:620943]
Cnppd1	129.761314550612	41.6783549413007	1.64014231384543	1.0326329435568e-05	0.00341828678868446	cyclin Pas1/PHO80 domain containing 1 [Source:RGD Symbol;Acc:735175]
Camk1d	34.6212085676625	125.078367293994	-1.84852026303992	1.16658340743415e-05	0.00376268017490108	calcium/calmodulin-dependent protein kinase ID [Source:RGD Symbol;Acc:1560691]
Evi2a	291.478711751142	101.207563141205	1.51492558372001	1.20797126971239e-05	0.00379876765042805	ecotropic viral integration site 2A [Source:RGD Symbol;Acc:1593824]
Hspb8	416.935611852151	128.30601364156	1.6862181059802	1.2818530661548e-05	0.00393278773638078	heat shock protein family B (small) member 8 [Source:RGD Symbol;Acc:71003]
Bsg	244.074349166823	100.456780702632	1.3011976510996	1.47538833158799e-05	0.00441878805310603	basigin (Ok blood group) [Source:RGD Symbol;Acc:2220]
Nmnat2	33.7462802595153	170.462709256714	-2.32018206826322	1.54514151482492e-05	0.00452007793371691	nicotinamide nucleotide adenylyltransferase 2 [Source:RGD Symbol;Acc:1307331]
Gldn	75.6725722835095	16.4871944097044	2.11730402710958	1.75634776635178e-05	0.00501168102885654	gliomedin [Source:RGD Symbol;Acc:727879]
Maml2	94.05310119828	263.008847688427	-1.48081999884876	1.79287420541016e-05	0.00501168102885654	mastermind-like transcriptional coactivator 2 [Source:RGD Symbol;Acc:1587536]
Fbln7	22.1754807118338	99.8914707933172	-2.14645023333368	1.84724599399957e-05	0.00505141464315666	fibulin 7 [Source:RGD Symbol;Acc:1310131]
Vim	4780.59983379413	1653.87792660971	1.53044825359073	1.95344080979012e-05	0.00522815573326595	vimentin [Source:RGD Symbol;Acc:621646]
Rora	206.806877108461	551.448464677678	-1.40711200533543	2.11744193200332e-05	0.0055490212630562	RAR-related orphan receptor A [Source:RGD Symbol;Acc:1308419]
LOC120102367	46.3969178783376	3.081267330727	4.14434807284474	2.33988104610833e-05	0.00580655372966917	endogenous retrovirus group K member 21 Env polyprotein-like [Source:RGD Symbol;Acc:40972096]
Slc31a2	84.7827037356111	26.7778520570899	1.61787545362341	2.43204783533418e-05	0.00580655372966917	solute carrier family 31 member 2 [Source:RGD Symbol;Acc:1307963]
Slc35e3	182.013755076646	62.9537622738376	1.4874483073749	2.47821763794107e-05	0.00580655372966917	solute carrier family 35, member E3 [Source:RGD Symbol;Acc:1564876]
Apln	234.920725118243	67.3200213620107	1.76965192177148	2.47989499780128e-05	0.00580655372966917	apelin [Source:RGD Symbol;Acc:620672]
Aldh2	452.351690490305	189.723199426902	1.24492095759794	2.53990142691917e-05	0.00580655372966917	aldehyde dehydrogenase 2 family member [Source:RGD Symbol;Acc:69219]
Fam107a	520.652544643905	218.962331936294	1.23630238256164	2.56126762509808e-05	0.00580655372966917	family with sequence similarity 107, member A [Source:RGD Symbol;Acc:1306327]
ENSRNOG00000066115	108.557098291385	279.738679434391	-1.36572374850214	2.57366026443644e-05	0.00580655372966917	NA
Pim3	462.961029018614	179.518258640974	1.34998344203378	2.58499887798294e-05	0.00580655372966917	Pim-3 proto-oncogene, serine/threonine kinase [Source:RGD Symbol;Acc:620462]
Efna5	9.74058061575789	45.4518773831016	-2.16367197955646	2.6721295989328e-05	0.00587670126603819	ephrin A5 [Source:RGD Symbol;Acc:620391]
Sqle	508.24707410061	198.274448406817	1.33757680968536	2.70966430900878e-05	0.00587670126603819	squalene epoxidase [Source:RGD Symbol;Acc:3755]
Mllt6	90.05699104508	306.981842869477	-1.76101034103878	2.76160637264072e-05	0.00588783840024536	MLLT6, PHD finger containing [Source:RGD Symbol;Acc:1306689]
Mt1-ps3	1172.27791540068	328.984461886766	1.83100685586978	3.07248531235329e-05	0.00642671952044991	metallothionein 1, pseudogene 3 [Source:RGD Symbol;Acc:1642516]
Mfge8	42.5198878977059	7.18646481361911	2.35706234370193	3.11654257689359e-05	0.00642671952044991	milk fat globule EGF and factor V/VIII domain containing [Source:RGD Symbol;Acc:3083]
Pla2g3	116.454932776734	30.6382773758388	1.84125625029598	3.2158617086808e-05	0.00652456845701546	phospholipase A2, group III [Source:RGD Symbol;Acc:1305323]
Erc2	73.2316047798076	219.04236151267	-1.57637566048886	3.44026290116534e-05	0.0068690582593268	ELKS/RAB6-interacting/CAST family member 2 [Source:RGD Symbol;Acc:708372]
Snrnp70	389.085900430079	1275.78159952741	-1.70992762246301	3.5675832274588e-05	0.00701197334659441	small nuclear ribonucleoprotein U1 subunit 70 [Source:RGD Symbol;Acc:1307120]
Atad2b	138.229519151803	372.067108179312	-1.41978616045723	3.65425408390235e-05	0.00702332218262378	ATPase family, AAA domain containing 2B [Source:RGD Symbol;Acc:1566199]
Lrmda	219.572013542766	639.294545401939	-1.54161520614628	3.68502475596764e-05	0.00702332218262378	leucine rich melanocyte differentiation associated [Source:RGD Symbol;Acc:1596707]
Maml3	86.1490269901278	219.697001403161	-1.3422803561213	3.78393388676444e-05	0.00705401944613382	mastermind-like transcriptional coactivator 3 [Source:RGD Symbol;Acc:1308177]
Cd84	32.8769679252194	134.48637673408	-2.02473662969312	3.81328660733842e-05	0.00705401944613382	CD84 molecule [Source:RGD Symbol;Acc:1564553]
Lamb2	116.342539122674	33.4580086950883	1.73557672997966	3.94994145078136e-05	0.00720091500135923	laminin subunit beta 2 [Source:RGD Symbol;Acc:2988]
Mib1	90.8953297667801	245.357858775433	-1.42092906985425	4.01509833135977e-05	0.0072151317014535	MIB E3 ubiquitin protein ligase 1 [Source:RGD Symbol;Acc:1307195]
Gadd45g	502.076733980867	183.662080854935	1.45702855638598	4.42503246067257e-05	0.00783978638349299	growth arrest and DNA-damage-inducible, gamma [Source:RGD Symbol;Acc:1311796]
Acly	332.130952965645	132.875220715619	1.30706569414768	4.50056095424945e-05	0.00786285503381997	ATP citrate lyase [Source:RGD Symbol;Acc:2018]
Aup1	138.135545733305	55.4882859921121	1.28809164807148	4.56804076487812e-05	0.00787142257279477	AUP1, lipid droplet regulating VLDL assembly factor [Source:RGD Symbol;Acc:1591777]
Cdo1	937.187036321667	223.089980516029	2.06691063576052	4.79676889719881e-05	0.00815385891322484	cysteine dioxygenase type 1 [Source:RGD Symbol;Acc:69262]
Ms4a6bl	185.887023901078	53.3288818128619	1.74938854811655	4.88167800578962e-05	0.00818755035131035	membrane-spanning 4-domains, subfamily A, member 6B-like [Source:RGD Symbol;Acc:1359381]
Cd9	5119.82309827774	1888.72760594796	1.43621312141092	5.00717703044512e-05	0.00828753682446962	CD9 molecule [Source:RGD Symbol;Acc:2318]
ENSRNOG00000063499	129.876939878233	41.1103807246599	1.6178368178929	5.09983805901585e-05	0.00833128090186499	NA
Slc22a17	231.814246495046	82.638506326305	1.51807036352807	5.26897648161828e-05	0.00843501677965778	solute carrier family 22, member 17 [Source:RGD Symbol;Acc:631405]
Mt-co1	151462.050334392	635107.896047832	-2.06803980220873	5.29745071621722e-05	0.00843501677965778	mitochondrially encoded cytochrome c oxidase I [Source:RGD Symbol;Acc:621871]
Resp18	527.840719504454	111.530148759665	2.25216842469729	5.61838157675226e-05	0.00883420273174584	regulated endocrine-specific protein 18 [Source:RGD Symbol;Acc:3555]
Hba-a3	45.3957195750239	5.41785318049345	3.31549887699533	5.79145838918563e-05	0.00899392037994643	hemoglobin alpha, adult chain 3 [Source:RGD Symbol;Acc:1359209]
Sst	163.653747948476	36.1801742476672	2.18050868057268	5.96831928187129e-05	0.00915554734715352	somatostatin [Source:RGD Symbol;Acc:3761]
Itm2b	1906.58074922915	896.211344914831	1.08379444365136	6.39971492863965e-05	0.00969903784185038	integral membrane protein 2B [Source:RGD Symbol;Acc:620727]
Xkr4	61.3311926428497	194.969613259633	-1.668004753488	6.5895996867904e-05	0.00986792553096863	XK related 4 [Source:RGD Symbol;Acc:1549780]
Tssc4	940.358682697196	452.51037695923	1.05621486048022	6.95411750204119e-05	0.0102912757715501	tumor suppressing subtransferable candidate 4 [Source:RGD Symbol;Acc:1307043]
Tspan15	75.1385116214105	20.1936007640747	1.8890410885143	7.05399264495761e-05	0.0103176945908049	tetraspanin 15 [Source:RGD Symbol;Acc:1588304]
Tulp4	114.623819712497	270.271370359418	-1.22985330688528	7.18114909737698e-05	0.0103505847060395	TUB like protein 4 [Source:RGD Symbol;Acc:1564487]
Tfpi	170.650866661337	53.5904178243393	1.61744442501011	7.2410482083749e-05	0.0103505847060395	tissue factor pathway inhibitor [Source:RGD Symbol;Acc:61914]
Cebpd	516.047057176781	194.511649552833	1.39812710010461	7.37388212465694e-05	0.01041999301844	CCAAT/enhancer binding protein delta [Source:RGD Symbol;Acc:2328]
Pcsk6	134.742572177389	49.121142923085	1.39124040423004	7.536485637722e-05	0.01041999301844	proprotein convertase subtilisin/kexin type 6 [Source:RGD Symbol;Acc:3246]
Nqo1	670.863541073798	307.766930970526	1.11839590317691	7.76304257126557e-05	0.01041999301844	NAD(P)H quinone dehydrogenase 1 [Source:RGD Symbol;Acc:2503]
Mog	1060.20391845789	498.944895456101	1.08005928001568	7.7995818154769e-05	0.01041999301844	myelin oligodendrocyte glycoprotein [Source:RGD Symbol;Acc:3102]
Pbxip1	134.010778215168	44.1068193082292	1.53159227599237	7.85869905973624e-05	0.01041999301844	PBX homeobox interacting protein 1 [Source:RGD Symbol;Acc:1305180]
Dip2b	75.9374101619829	200.633424619761	-1.38752134529581	7.86592353394404e-05	0.01041999301844	disco-interacting protein 2 homolog B [Source:RGD Symbol;Acc:1305671]
Socs7	120.855566989249	287.236795296485	-1.23851813203316	7.86945970865571e-05	0.01041999301844	suppressor of cytokine signaling 7 [Source:RGD Symbol;Acc:1307720]
Zfhx3	85.6892376199095	271.850598406805	-1.66232161134809	7.97256175710415e-05	0.0104465473273555	zinc finger homeobox 3 [Source:RGD Symbol;Acc:1560268]
Pde4d	193.898530862063	477.847138539856	-1.30238246113018	8.15096559511755e-05	0.0105702057959777	phosphodiesterase 4D [Source:RGD Symbol;Acc:3281]
Enpp4	523.124017931072	212.403317479207	1.27874799115958	8.61235016454922e-05	0.0110545666040678	ectonucleotide pyrophosphatase/phosphodiesterase 4 [Source:RGD Symbol;Acc:1308689]
Cdk5rap3	543.833793732055	223.921090467742	1.26206815351938	8.90232175943604e-05	0.0111793698790682	CDK5 regulatory subunit associated protein 3 [Source:RGD Symbol;Acc:620002]
Fshr	4.26877135256695	31.6194952354472	-2.90668351056144	8.97141457160484e-05	0.0111793698790682	follicle stimulating hormone receptor [Source:RGD Symbol;Acc:2632]
Ybx3	519.608735057603	234.914964017115	1.1453649830666	8.97620127025911e-05	0.0111793698790682	Y box binding protein 3 [Source:RGD Symbol;Acc:621056]
Dnaaf9	147.35179979299	349.481830888258	-1.23837079519398	9.09623649892834e-05	0.0112081353083193	dynein axonemal assembly factor 9 [Source:RGD Symbol;Acc:1565616]
Tspo	901.634068726445	401.919657863741	1.16193631378229	9.17750168341589e-05	0.0112081353083193	translocator protein [Source:RGD Symbol;Acc:2228]
Fli1	88.2137683300334	290.358287081876	-1.71745648640944	9.46703417818928e-05	0.0114505598968695	Fli-1 proto-oncogene, ETS transcription factor [Source:RGD Symbol;Acc:1309837]
Chd7	68.3876362147606	190.508872045066	-1.45702157235202	9.8810738807409e-05	0.0116831728563276	chromodomain helicase DNA binding protein 7 [Source:RGD Symbol;Acc:1311921]
Pde8b	9.32931713993215	40.1762549598665	-2.05495550163332	9.91797948901246e-05	0.0116831728563276	phosphodiesterase 8B [Source:RGD Symbol;Acc:735041]
Wwox	75.1880788124316	208.864373057603	-1.46736350039084	9.93798788160472e-05	0.0116831728563276	WW domain-containing oxidoreductase [Source:RGD Symbol;Acc:1309927]
Sox10	279.840800945245	111.591285321243	1.29753075213886	0.000106533384139411	0.0123015858196066	SRY-box transcription factor 10 [Source:RGD Symbol;Acc:3735]
Mboat7	138.840267723582	52.0828677964947	1.37767832120879	0.000106596140737508	0.0123015858196066	membrane bound O-acyltransferase domain containing 7 [Source:RGD Symbol;Acc:1306945]
Ptpn9	265.797143580787	725.713028102093	-1.44868764034087	0.000108211601151527	0.0123744884625914	protein tyrosine phosphatase, non-receptor type 9 [Source:RGD Symbol;Acc:628726]
Oaf	101.757954013977	36.2777400143379	1.42391992316878	0.000111465925041185	0.0125165241937447	out at first homolog [Source:RGD Symbol;Acc:1305890]
Marchf1	104.368888775861	242.023528421822	-1.20722854156505	0.000112533975098437	0.0125165241937447	membrane associated ring-CH-type finger 1 [Source:RGD Symbol;Acc:1305148]
Tyro3	154.46043852012	64.2033287118296	1.23465618822575	0.00011337748090491	0.0125165241937447	TYRO3 protein tyrosine kinase [Source:RGD Symbol;Acc:3923]
Cd82	390.018491168242	134.857150948009	1.50413560866594	0.000113433799037038	0.0125165241937447	Cd82 molecule [Source:RGD Symbol;Acc:69070]
Cat	262.633996769864	126.746748853123	1.04321609662898	0.000116293742396454	0.0127205129183043	catalase [Source:RGD Symbol;Acc:2279]
Slc9a7	18.3805617731825	60.0521037178541	-1.66874046619702	0.000121654801351925	0.0131669064452381	solute carrier family 9 member A7 [Source:RGD Symbol;Acc:1561385]
Cbl	77.7420652538856	208.769890931208	-1.41725591470211	0.000122468245018909	0.0131669064452381	Cbl proto-oncogene [Source:RGD Symbol;Acc:1561386]
Timp1	1465.20901881085	482.066853427027	1.59798603825171	0.000127309882875718	0.013571449294014	TIMP metallopeptidase inhibitor 1 [Source:RGD Symbol;Acc:621675]
Nktr	143.186544117234	392.964575756576	-1.4468205749538	0.000133849580724082	0.013780806145049	natural killer cell triggering receptor [Source:RGD Symbol;Acc:2321593]
Sox6	77.6861993030997	175.410573320188	-1.16508519433007	0.000134894950857944	0.013780806145049	SRY-box transcription factor 6 [Source:RGD Symbol;Acc:1309000]
Cad	146.804360407847	48.8194431550375	1.55150013056824	0.000136021050529315	0.013780806145049	carbamoyl-phosphate synthetase 2, aspartate transcarbamylase, and dihydroorotase [Source:RGD Symbol;Acc:1588606]
Il1rap	423.91119088615	188.870763695745	1.15396762253173	0.000137128402353988	0.013780806145049	interleukin 1 receptor accessory protein [Source:RGD Symbol;Acc:2893]
Trerf1	26.665802012932	81.1158528728135	-1.58679608998448	0.000137690951807576	0.013780806145049	transcriptional regulating factor 1 [Source:RGD Symbol;Acc:1307167]
Mt-nd6	1392.65393307068	4007.19117873857	-1.52356259255659	0.000138010419040689	0.013780806145049	mitochondrially encoded NADH:ubiquinone oxidoreductase core subunit 6 [Source:RGD Symbol;Acc:620561]
Tlcd3a	201.846243453905	59.3664239705882	1.72755606122209	0.000138218455652889	0.013780806145049	TLC domain containing 3A [Source:RGD Symbol;Acc:1307493]
Nacad	141.807870617479	60.9685168229204	1.21145793910598	0.000139296402776392	0.013780806145049	NAC alpha domain containing [Source:RGD Symbol;Acc:1559824]
Slc39a1	284.945921698733	141.744580300907	0.997297670286278	0.000140898173819445	0.013780806145049	solute carrier family 39 member 1 [Source:RGD Symbol;Acc:1305241]
Mllt3	85.3843291314928	197.04205948869	-1.1888373305411	0.000140928483802397	0.013780806145049	MLLT3, super elongation complex subunit [Source:RGD Symbol;Acc:620940]
Angptl4	89.0172841555835	23.6169688225174	1.8852593450832	0.000141324747015766	0.013780806145049	angiopoietin-like 4 [Source:RGD Symbol;Acc:735058]
Rad23b	628.648561664509	312.115477398972	1.00420644248394	0.000149293632191146	0.0144458815333264	RAD23 homolog B, nucleotide excision repair protein [Source:RGD Symbol;Acc:1562958]
Rnf38	21.0337349537766	66.9597942664651	-1.64944552612593	0.00015706138025663	0.0150814893301385	ring finger protein 38 [Source:RGD Symbol;Acc:621856]
Mt1	685.168572420978	201.688929768564	1.76584693652236	0.000163343893929139	0.0155659306192018	metallothionein 1 [Source:RGD Symbol;Acc:3117]
Ms4a4a	97.8785859511938	26.1357119830141	1.89316076433467	0.000167324134529702	0.0157102790202811	membrane spanning 4-domains A4A [Source:RGD Symbol;Acc:1307006]
Apoe	4964.78710741394	1649.68672006017	1.58792079769214	0.000167356498029865	0.0157102790202811	apolipoprotein E [Source:RGD Symbol;Acc:2138]
Ddost	325.386976958643	133.212820209317	1.26146412275952	0.000172212365414608	0.0160463655151878	dolichyl-diphosphooligosaccharide--protein glycosyltransferase non-catalytic subunit [Source:RGD Symbol;Acc:1308970]
Lmcd1	100.724721302753	39.3250052441999	1.36950404197117	0.000176018453672162	0.0162804127113391	LIM and cysteine-rich domains 1 [Source:RGD Symbol;Acc:1308963]
Lrg1	51.082355799442	11.4159431909443	2.1563669652226	0.00017805651769494	0.0163273446067665	leucine-rich alpha-2-glycoprotein 1 [Source:RGD Symbol;Acc:1359464]
Fos	186.288833403581	69.7920254021294	1.43382699135862	0.000179121834464884	0.0163273446067665	Fos proto-oncogene, AP-1 transcription factor subunit [Source:RGD Symbol;Acc:2626]
LOC108348047	67.6413519118235	18.4204878969314	1.79842094416886	0.00018416175815953	0.01666597666107	low affinity immunoglobulin gamma Fc region receptor III [Source:RGD Symbol;Acc:11390928]
Scube1	111.178249882892	43.6111740223313	1.35622502180381	0.000195896725013172	0.0176013207424335	signal peptide, CUB domain and EGF like domain containing 1 [Source:RGD Symbol;Acc:1309015]
Mfsd2a	175.886191909056	66.2394008090396	1.3874503258653	0.000197802814490556	0.0176465361948702	MFSD2 lysolipid transporter A, lysophospholipid [Source:RGD Symbol;Acc:1310174]
Pnisr	425.066311756868	1520.25423902459	-1.8359736238515	0.000201047902080558	0.0178097292976855	PNN interacting serine and arginine rich protein [Source:RGD Symbol;Acc:1307395]
Il1rapl2	10.9780485186649	54.694967765988	-2.320802812767	0.000204286618320052	0.0179700795234121	interleukin 1 receptor accessory protein-like 2 [Source:RGD Symbol;Acc:1561761]
LOC102551257	45.615077070979	135.889487730254	-1.55134050914238	0.000211950401885401	0.0185147507313643	zinc finger protein 709-like [Source:RGD Symbol;Acc:7684901]
Ccdc85a	29.5011111394785	119.2588765478	-2.0008287976462	0.000214236442856585	0.0185853807909861	coiled-coil domain containing 85A [Source:RGD Symbol;Acc:1311700]
Csf1r	272.471800441628	109.826700515939	1.3014999045515	0.000220749623085101	0.0190192432108732	colony stimulating factor 1 receptor [Source:RGD Symbol;Acc:2425]
Rras	111.936020087686	39.478312599284	1.45945564353718	0.000225060699728762	0.0192587655910755	RAS related [Source:RGD Symbol;Acc:1311443]
Tmbim1	2155.19973431759	864.567032176408	1.31396723516131	0.000242794969648819	0.0206359319135979	transmembrane BAX inhibitor motif containing 1 [Source:RGD Symbol;Acc:1359409]
Nalf1	161.725395939931	501.869407496189	-1.63371175342127	0.000258354022575645	0.0218109748320741	NALCN channel auxiliary factor 1 [Source:RGD Symbol;Acc:1559498]
C1qc	621.766672846825	248.03430037854	1.31948162204389	0.000260318579246865	0.0218303160556421	complement C1q C chain [Source:RGD Symbol;Acc:1306828]
Slc35c2	59.5466767239268	17.7154957663445	1.63122170333238	0.000264440992335892	0.0219432020236821	solute carrier family 35 member C2 [Source:RGD Symbol;Acc:1311250]
Spry1	79.9084150958531	25.163496591441	1.56405639126627	0.00026515356607041	0.0219432020236821	sprouty RTK signaling antagonist 1 [Source:RGD Symbol;Acc:1309293]
Ldlr	403.35754292397	744.45078800964	-0.880091118121222	0.000269370500355096	0.0221464805488023	low density lipoprotein receptor [Source:RGD Symbol;Acc:2998]
Chd9	133.344600738966	359.832080446873	-1.4243064367934	0.000274025989390903	0.022331421324315	chromodomain helicase DNA binding protein 9 [Source:RGD Symbol;Acc:1306795]
Tomm40	158.513068161991	63.7778224555454	1.2607088844372	0.000275956473995206	0.022331421324315	translocase of outer mitochondrial membrane 40 [Source:RGD Symbol;Acc:1303022]
Gpx3	449.951254292881	195.933422021127	1.18187401264199	0.000277462872233506	0.022331421324315	glutathione peroxidase 3 [Source:RGD Symbol;Acc:69224]
Fam181b	505.458761703108	238.93053361764	1.06395627301301	0.000278721134264843	0.022331421324315	family with sequence similarity 181, member B [Source:RGD Symbol;Acc:1564695]
Bcar1	122.905636430971	42.4976766858926	1.48073275142123	0.000283924552954054	0.022604347794994	BCAR1 scaffold protein, Cas family member [Source:RGD Symbol;Acc:2406]
Ldlrad4	105.542249859412	257.591231711032	-1.28394916945913	0.00028879799906287	0.0228477360390682	low density lipoprotein receptor class A domain containing 4 [Source:RGD Symbol;Acc:1587105]
Egfem1	8.05676110263772	38.9479536032265	-2.30332631919382	0.000296644309894304	0.0233218048385028	EGF-like and EMI domain containing 1 [Source:RGD Symbol;Acc:1307225]
Ddx3x	848.724370227405	443.710681997359	0.931942849277394	0.000306644304759197	0.0239582528544468	DEAD-box helicase 3, X-linked [Source:RGD Symbol;Acc:1564771]
Ankh	85.4189735396553	219.850369456339	-1.35010386535982	0.000309744884261697	0.0240511166612833	ANKH inorganic pyrophosphate transport regulator [Source:RGD Symbol;Acc:619925]
Bmp1	184.032381000998	70.987449975302	1.33553305392693	0.000316676540102561	0.0243015954994358	bone morphogenetic protein 1 [Source:RGD Symbol;Acc:620739]
Slit3	21.207423829883	56.1982537629131	-1.39430799442348	0.000317357569428943	0.0243015954994358	slit guidance ligand 3 [Source:RGD Symbol;Acc:69311]
Fgf12	117.041147521037	350.862545860835	-1.58021879025161	0.000318766456586923	0.0243015954994358	fibroblast growth factor 12 [Source:RGD Symbol;Acc:620163]
Ezr	335.26039003283	134.007853930374	1.31391987436231	0.000323245046853129	0.0244945749660573	ezrin [Source:RGD Symbol;Acc:621161]
ENSRNOG00000067595	40.5831175264397	114.628003432721	-1.46262849719515	0.000333114023861763	0.0250117207769215	NA
Tmem252	135.167514007648	37.097298962028	1.78678807392427	0.000335042568745145	0.0250117207769215	transmembrane protein 252 [Source:RGD Symbol;Acc:1359349]
Flnc	563.612785023449	235.781262085184	1.24931820154944	0.000336034725439203	0.0250117207769215	filamin C [Source:RGD Symbol;Acc:1308807]
Map3k5	83.8988748820498	191.233176558974	-1.1938560506055	0.000355277183442846	0.0262884217089856	mitogen-activated protein kinase kinase kinase 5 [Source:RGD Symbol;Acc:1306565]
Asic2	99.622798880348	302.328689537712	-1.59578016087386	0.000358696155611467	0.0263861926399804	acid sensing ion channel subunit 2 [Source:RGD Symbol;Acc:2017]
Dpp6	54.9424408180234	169.396188243751	-1.60901544477421	0.000373788068399555	0.0273365122813837	dipeptidyl peptidase like 6 [Source:RGD Symbol;Acc:68402]
ENSRNOG00000070508	17.5199176044754	54.1052540617989	-1.64825667796422	0.000383637353566648	0.0278946489625137	NA
Pld2	21.9104037736719	64.5431181066568	-1.51670785008492	0.000388857852166475	0.0279598089459222	phospholipase D2 [Source:RGD Symbol;Acc:3350]
Kmt2c	139.508791496539	324.824879675536	-1.20658163247506	0.000388978978101311	0.0279598089459222	lysine methyltransferase 2C [Source:RGD Symbol;Acc:1587205]
Gpc5	105.299046467019	394.856215945702	-1.90696804585567	0.000408187620728652	0.0291446895407989	glypican 5 [Source:RGD Symbol;Acc:1308835]
Lrriq1	33.595332342038	97.2824488392524	-1.50609403569229	0.000410205779024241	0.0291446895407989	leucine-rich repeats and IQ motif containing 1 [Source:RGD Symbol;Acc:1564903]
Tnfrsf1a	191.783578542594	62.721252723011	1.55027822226385	0.000412413923067192	0.0291446895407989	TNF receptor superfamily member 1A [Source:RGD Symbol;Acc:621237]
Reps2	8.31187976955085	34.4174870671484	-2.04482624859792	0.00041692489158906	0.0292684175861705	RALBP1 associated Eps domain containing 2 [Source:RGD Symbol;Acc:1561642]
Thbs2	1868.65855260037	768.831883377895	1.27905900188027	0.000418818281700509	0.0292684175861705	thrombospondin 2 [Source:RGD Symbol;Acc:1310979]
Ppp1r12b	46.1562731229349	114.459294750799	-1.29521953240341	0.000432247477274373	0.0300400056167643	protein phosphatase 1, regulatory subunit 12B [Source:RGD Symbol;Acc:1309287]
Gps1	95.713343122679	39.4265978386919	1.32502362538179	0.000449871865497711	0.0310930670115149	G protein pathway suppressor 1 [Source:RGD Symbol;Acc:621532]
Rimkla	39.5533329803001	97.9845394594155	-1.33418670015173	0.00046271498312478	0.031620122001171	ribosomal modification protein rimK-like family member A [Source:RGD Symbol;Acc:1306880]
Clcn5	13.1714487582468	44.8274499687529	-1.74950989351805	0.000463959377056767	0.031620122001171	chloride voltage-gated channel 5 [Source:RGD Symbol;Acc:2362]
Zyx	173.144209342986	83.982323312441	1.04329885665366	0.000467009433062719	0.031620122001171	zyxin [Source:RGD Symbol;Acc:620698]
Rmnd5a	37.9920977723136	102.644560431333	-1.40592472511785	0.000467552483680563	0.031620122001171	required for meiotic nuclear division 5 homolog A [Source:RGD Symbol;Acc:1309766]
Tubb6	309.793660107785	135.963835717542	1.17779579860742	0.000471112617086238	0.0316570744769046	tubulin, beta 6 class V [Source:RGD Symbol;Acc:1305887]
Foxn3	135.641734681622	303.177992180195	-1.15744906622612	0.000473132204599576	0.0316570744769046	forkhead box N3 [Source:RGD Symbol;Acc:1305711]
Fcho2	183.932938772963	414.787111557353	-1.17128465073243	0.000484518875398199	0.0321766624751873	FCH and mu domain containing endocytic adaptor 2 [Source:RGD Symbol;Acc:1565396]
Cd14	29.480325108477	6.98730645245641	2.10548081465744	0.000487207699706396	0.0321766624751873	CD14 molecule [Source:RGD Symbol;Acc:620588]
Ppib	438.203595220165	196.856763464438	1.15595699884445	0.000489140312277141	0.0321766624751873	peptidylprolyl isomerase B [Source:RGD Symbol;Acc:620312]
ENSRNOG00000070421	69.0193641999942	23.9578835347421	1.45519298230403	0.000492783080540362	0.0321766624751873	NA
AABR07021536.1	40.5785592784231	119.974476494865	-1.58305718174004	0.000495793682763411	0.0321766624751873	NA
Apba1	36.4195910783493	93.4349977431146	-1.35617266534924	0.000496245529866154	0.0321766624751873	amyloid beta precursor protein binding family A member 1 [Source:RGD Symbol;Acc:620844]
Kif13a	90.5598652134437	225.368866418931	-1.30046140373621	0.000500939417157719	0.0323144457868048	kinesin family member 13A [Source:RGD Symbol;Acc:1307825]
Frmd5	253.195282741032	655.723432812699	-1.37177184272909	0.000507338975020911	0.0325602906468778	FERM domain containing 5 [Source:RGD Symbol;Acc:1561554]
Lrp10	219.349433581689	70.6750873175318	1.58788206438472	0.000510252842616869	0.0325810685648609	LDL receptor related protein 10 [Source:RGD Symbol;Acc:1310471]
Prpf19	578.939001763117	262.250717614231	1.12647422962757	0.000516645023520873	0.0326384304240599	pre-mRNA processing factor 19 [Source:RGD Symbol;Acc:708496]
Psma1	546.712174837925	308.179463004199	0.825289890220949	0.000518389955265187	0.0326384304240599	proteasome 20S subunit alpha 1 [Source:RGD Symbol;Acc:61841]
Dock8	123.068864272643	338.840130743215	-1.46210829921983	0.000518935216218458	0.0326384304240599	dedicator of cytokinesis 8 [Source:RGD Symbol;Acc:1561588]
Fcgr2b	88.8665393699029	34.532528290448	1.36860055001083	0.000540473799448713	0.0337394667552029	Fc gamma receptor 2B [Source:RGD Symbol;Acc:631331]
Clec4a3	182.321692647731	77.6503683597698	1.18937537339728	0.000543341816543723	0.0337394667552029	C-type lectin domain family 4, member A3 [Source:RGD Symbol;Acc:1359528]
Nsmce2	116.437809326696	290.138569623808	-1.30051056862275	0.000544487777351633	0.0337394667552029	NSE2/MMS21 homolog, SMC5-SMC6 complex SUMO ligase [Source:RGD Symbol;Acc:1305156]
Aplp1	1264.17372335989	540.008354966103	1.22054967249851	0.000560764792715374	0.0345777467037583	amyloid beta precursor like protein 1 [Source:RGD Symbol;Acc:69257]
Rapgef1	19.6914479086722	55.0954193161972	-1.45573693951093	0.000571968124682251	0.0349397143212466	Rap guanine nucleotide exchange factor 1 [Source:RGD Symbol;Acc:619793]
ENSRNOG00000064615	3.8204745640691	29.3627624926244	-3.07392548108749	0.000573458458385632	0.0349397143212466	NA
Ppm1e	23.0235632889031	64.3552735464179	-1.47236104034549	0.000574967872207493	0.0349397143212466	protein phosphatase, Mg2+/Mn2+ dependent, 1E [Source:RGD Symbol;Acc:735028]
Chrm3	38.3890606794933	113.802994438621	-1.547524203766	0.000590851555801913	0.0357323159636167	cholinergic receptor, muscarinic 3 [Source:RGD Symbol;Acc:2343]
Tanc2	374.669346156786	963.918644493326	-1.3618130223376	0.000596941834158184	0.0359279011094536	tetratricopeptide repeat, ankyrin repeat and coiled-coil containing 2 [Source:RGD Symbol;Acc:1309285]
Elovl5	782.820605593225	340.368592913547	1.18737219338597	0.000603508162953504	0.0359574855309506	ELOVL fatty acid elongase 5 [Source:RGD Symbol;Acc:620583]
Ppp2r1a	655.138683945815	310.952278733639	1.05999329691579	0.000608786214676176	0.0359574855309506	protein phosphatase 2 scaffold subunit A alpha [Source:RGD Symbol;Acc:620907]
Klhdc10	32.2783798266089	89.7168031816241	-1.44323621662695	0.000611282702744473	0.0359574855309506	kelch domain containing 10 [Source:RGD Symbol;Acc:1309792]
Cep290	150.806707214371	373.724468213861	-1.29917578601535	0.000617358904752477	0.0359574855309506	centrosomal protein 290 [Source:RGD Symbol;Acc:1311640]
LOC304725	70.6018194158643	266.32308772648	-1.91387768081247	0.0006178035701277	0.0359574855309506	similar to contactin associated protein-like 5 isoform 1 [Source:RGD Symbol;Acc:1592077]
LOC120102485	60.316573008737	138.342775225008	-1.18560558623755	0.000620653477372644	0.0359574855309506	uncharacterized LOC120102485 [Source:RGD Symbol;Acc:40958069]
Coro1b	218.304705219265	98.002726525339	1.12663317282486	0.00062280549813976	0.0359574855309506	coronin 1B [Source:RGD Symbol;Acc:2382]
Papss1	523.555618566551	270.82406468098	0.936518747533803	0.000623332191028121	0.0359574855309506	3'-phosphoadenosine 5'-phosphosulfate synthase 1 [Source:RGD Symbol;Acc:1308081]
P4htm	82.7021603749997	24.2364205966521	1.69266484911394	0.000625603839954491	0.0359574855309506	prolyl 4-hydroxylase, transmembrane [Source:RGD Symbol;Acc:1311848]
Slit2	79.1185776247365	160.054765411654	-1.01795519487982	0.000626018708266012	0.0359574855309506	slit guidance ligand 2 [Source:RGD Symbol;Acc:69310]
Rnf208	65.4293139513215	150.115448163118	-1.1903513345685	0.000634995784434022	0.0362859429291792	ring finger protein 208 [Source:RGD Symbol;Acc:1565957]
Ppargc1a	28.5774507356624	100.43083225741	-1.79680060042857	0.000637506430348087	0.0362859429291792	PPARG coactivator 1 alpha [Source:RGD Symbol;Acc:620925]
Ubash3b	36.7422826936483	92.8160203751764	-1.30880993680516	0.000643541302705652	0.0364425217953278	ubiquitin associated and SH3 domain containing, B [Source:RGD Symbol;Acc:1310357]
Hs6st3	38.2894384287312	113.717691285267	-1.5548249810428	0.000646051543076404	0.0364425217953278	heparan sulfate 6-O-sulfotransferase 3 [Source:RGD Symbol;Acc:1305888]
Atp5f1a	1505.48673467739	809.129269268976	0.893843124675891	0.000649824212872811	0.0364566767409154	ATP synthase F1 subunit alpha [Source:RGD Symbol;Acc:619993]
Nav3	220.283868394324	537.625206429818	-1.28867288702231	0.000652129782698136	0.0364566767409154	neuron navigator 3 [Source:RGD Symbol;Acc:1306259]
Pde7b	43.9321203664998	104.470099668362	-1.23244073817689	0.000655338993237617	0.0364566767409154	phosphodiesterase 7B [Source:RGD Symbol;Acc:621016]
Abhd16a	186.314114041418	91.0265573688017	1.01688723139998	0.000658573005946919	0.0364566767409154	abhydrolase domain containing 16A, phospholipase [Source:RGD Symbol;Acc:1303164]
Tf	22623.4402673414	11772.9918943039	0.942007266060193	0.000665151353635435	0.0364566767409154	transferrin [Source:RGD Symbol;Acc:3845]
Upp1	99.5860225913103	38.8810747188941	1.3780819323618	0.000666480528095262	0.0364566767409154	uridine phosphorylase 1 [Source:RGD Symbol;Acc:1305566]
Gab2	371.151259900611	695.586508983858	-0.90314594391769	0.000667501726483946	0.0364566767409154	GRB2-associated binding protein 2 [Source:RGD Symbol;Acc:621367]
Slc66a3	140.479671259881	58.723809490316	1.19885462974136	0.000673079502374745	0.0364566767409154	solute carrier family 66 member 3 [Source:RGD Symbol;Acc:1306818]
LOC102550841	132.002744601264	329.078232368293	-1.31528723977842	0.000675104752486806	0.0364566767409154	uncharacterized LOC102550841 [Source:RGD Symbol;Acc:7525299]
Clcf1	53.0009254961499	16.3678891554854	1.64970328782091	0.000677096134153355	0.0364566767409154	cardiotrophin-like cytokine factor 1 [Source:RGD Symbol;Acc:1303171]
Elovl7	41.2204697001276	126.3329093722	-1.60533844270077	0.000680437784315357	0.0364566767409154	ELOVL fatty acid elongase 7 [Source:RGD Symbol;Acc:1310560]
ENSRNOG00000063546	3.99178275026874	23.1210863335213	-2.39851807113968	0.000685239628767584	0.0364566767409154	NA
Adipor2	564.800158869243	1136.8420170758	-1.00689375006961	0.000686158589919188	0.0364566767409154	adiponectin receptor 2 [Source:RGD Symbol;Acc:1307891]
LOC685716	30.8487997425549	2.33658584976645	4.05413330034787	0.000687216571645069	0.0364566767409154	similar to OX-2 membrane glycoprotein precursor (MRC OX-2 antigen) (CD200 antigen) [Source:RGD Symbol;Acc:1590252]
Lpar1	811.974565221357	1883.20710537912	-1.21199460309314	0.000689775742454716	0.0364566767409154	lysophosphatidic acid receptor 1 [Source:RGD Symbol;Acc:620563]
Tmem132d	18.5174302177563	65.04776586059	-1.80026086797939	0.000700117251129883	0.0366446372489394	transmembrane protein 132D [Source:RGD Symbol;Acc:735062]
Nr6a1	30.9417236498219	74.7881619510617	-1.25367775096071	0.000700433998242227	0.0366446372489394	nuclear receptor subfamily 6, group A, member 1 [Source:RGD Symbol;Acc:1564740]
Ptar1	55.3783904307629	142.416811419365	-1.34067586146106	0.00070801517376759	0.0366446372489394	protein prenyltransferase alpha subunit repeat containing 1 [Source:RGD Symbol;Acc:708369]
Tnrc6b	193.573053828004	404.014251628029	-1.05093243213795	0.000708206235708497	0.0366446372489394	trinucleotide repeat containing adaptor 6B [Source:RGD Symbol;Acc:621428]
Setbp1	84.4730092235719	192.250056941135	-1.16967389893243	0.000709935679083729	0.0366446372489394	SET binding protein 1 [Source:RGD Symbol;Acc:1306229]
Ablim2	97.2767184261438	281.511670869774	-1.52445678704073	0.000720069198018148	0.0366446372489394	actin binding LIM protein family, member 2 [Source:RGD Symbol;Acc:1303094]
Mrpl4	90.0470409884344	37.9322592365567	1.21359600794599	0.000720246832146266	0.0366446372489394	mitochondrial ribosomal protein L4 [Source:RGD Symbol;Acc:1311777]
Rims1	33.4170949672579	92.7982470173558	-1.48534133892638	0.000723457576706612	0.0366446372489394	regulating synaptic membrane exocytosis 1 [Source:RGD Symbol;Acc:620000]
Sntg1	217.414163668646	548.426016950793	-1.33048141991751	0.000723620575646957	0.0366446372489394	syntrophin, gamma 1 [Source:RGD Symbol;Acc:1560290]
Plekhh2	14.0552678624651	40.3706748839134	-1.49294554980481	0.000723811679548168	0.0366446372489394	pleckstrin homology, MyTH4 and FERM domain containing H2 [Source:RGD Symbol;Acc:1304935]
Etv6	47.9949309101017	136.944165462851	-1.50887667076418	0.000725376792669204	0.0366446372489394	ETS variant transcription factor 6 [Source:RGD Symbol;Acc:1559537]
ENSRNOG00000063978	244.516370304625	101.157685307305	1.24294921254261	0.000729995394817638	0.0367304482856443	NA
Wasf2	71.3795174472388	177.195060686349	-1.29647085811946	0.000739296970123193	0.0369194404587505	WASP family member 2 [Source:RGD Symbol;Acc:1307299]
Pou2f1	54.8239859291475	117.131345266379	-1.06893381672443	0.000744083547302684	0.0369194404587505	POU class 2 homeobox 1 [Source:RGD Symbol;Acc:621689]
Baz2b	392.023875784522	901.015416589437	-1.19535079237151	0.000744507258048589	0.0369194404587505	bromodomain adjacent to zinc finger domain, 2B [Source:RGD Symbol;Acc:1309801]
Mical3	75.4219856860641	172.215925187849	-1.17108498960632	0.000745916660564581	0.0369194404587505	microtubule associated monooxygenase, calponin and LIM domain containing 3 [Source:RGD Symbol;Acc:1359504]
Depp1	64.7826847575585	14.5995147254579	2.21141780305424	0.000748426529690865	0.0369194404587505	DEPP autophagy regulator 1 [Source:RGD Symbol;Acc:1565700]
Tmem50b	135.428880611968	59.9785887716202	1.17308509968335	0.000764409213744012	0.0374893922296388	transmembrane protein 50B [Source:RGD Symbol;Acc:1307561]
Sdk1	94.3329142167099	215.9386430851	-1.17953981870257	0.000767800119282485	0.0374893922296388	sidekick cell adhesion molecule 1 [Source:RGD Symbol;Acc:1560686]
ENSRNOG00000067032	11.3000835265992	52.4042329223002	-2.18636556792181	0.000768921471917228	0.0374893922296388	NA
Unc5a	10.0476733421477	35.4010162596452	-1.81021322510078	0.000776587318542625	0.0377169570654351	unc-5 netrin receptor A [Source:RGD Symbol;Acc:621755]
Map1s	77.9428373860184	29.9557363420948	1.30328360797328	0.000788128155061273	0.0381302463942914	microtubule-associated protein 1S [Source:RGD Symbol;Acc:1308266]
Neu1	108.42393503553	34.4193239938405	1.55666157960438	0.000796636102023047	0.0383941974227889	neuraminidase 1 [Source:RGD Symbol;Acc:3163]
Pdk4	223.681293566052	85.7559105857807	1.39172510158287	0.0008097140404976	0.0385516315870153	pyruvate dehydrogenase kinase 4 [Source:RGD Symbol;Acc:69061]
Gatad2b	68.6713411244997	157.166555484478	-1.1740706283241	0.00081093981521956	0.0385516315870153	GATA zinc finger domain containing 2B [Source:RGD Symbol;Acc:1308533]
Diaph2	238.491818515921	550.392612179286	-1.20709655647206	0.000811992316131673	0.0385516315870153	diaphanous-related formin 2 [Source:RGD Symbol;Acc:1564399]
Rab27b	17.0183499709777	45.1801528880978	-1.41677924192302	0.000816104190192986	0.0385516315870153	RAB27B, member RAS oncogene family [Source:RGD Symbol;Acc:620114]
Arhgap26	76.3296019400063	183.061996537367	-1.26639161881641	0.000820879329359336	0.0385516315870153	Rho GTPase activating protein 26 [Source:RGD Symbol;Acc:1310923]
Apbb1	1209.56060425526	595.74005622671	1.01361274640812	0.000823464607855491	0.0385516315870153	amyloid beta precursor protein binding family B member 1 [Source:RGD Symbol;Acc:2122]
Ubl7	587.703544180564	305.186814045353	0.949985980450026	0.000823797330177458	0.0385516315870153	ubiquitin-like 7 [Source:RGD Symbol;Acc:1303055]
LOC691658	112.370022987401	41.5086974469853	1.36216123432654	0.000824420772470556	0.0385516315870153	similar to anterior pharynx defective 1b homolog [Source:RGD Symbol;Acc:1597236]
ENSRNOG00000070379	22.5406138776398	76.6798684631295	-1.77620857389635	0.000833106353448195	0.0388134993334253	NA
Srebf2	346.954351957363	163.850623178959	1.05641629455125	0.000848825048762207	0.0392775331934971	sterol regulatory element binding transcription factor 2 [Source:RGD Symbol;Acc:1307751]
Fyb1	101.798861254013	263.502181641436	-1.37100114312154	0.00084931147377623	0.0392775331934971	FYN binding protein 1 [Source:RGD Symbol;Acc:1563421]
Lgals3	2701.86075112733	1241.6856711079	1.12128568231822	0.000867984795318975	0.039907971595373	galectin 3 [Source:RGD Symbol;Acc:69356]
Csmd1	147.183510940115	393.149689686547	-1.41638434179178	0.000869288831952636	0.039907971595373	CUB and Sushi multiple domains 1 [Source:RGD Symbol;Acc:1305103]
Cspp1	110.991982985942	248.343457964275	-1.14549723048905	0.00087663897536928	0.040099060622437	centrosome and spindle pole associated protein 1 [Source:RGD Symbol;Acc:1307055]
Ror1	27.3865389050542	72.9569354645231	-1.4069753449239	0.000892722254057787	0.0406867870789598	receptor tyrosine kinase-like orphan receptor 1 [Source:RGD Symbol;Acc:1559469]
Rtcb	167.620231103125	68.4278314489407	1.26308477629063	0.000901122858296256	0.0408877022376876	RNA 2',3'-cyclic phosphate and 5'-OH ligase [Source:RGD Symbol;Acc:1303261]
Vip	84.0476744894457	24.4360533640112	1.65949701961383	0.000903631546392968	0.0408877022376876	vasoactive intestinal peptide [Source:RGD Symbol;Acc:621647]
Lrrc7	58.7440745293757	141.245912072826	-1.2464330344327	0.000908781157097015	0.0409733267925568	leucine rich repeat containing 7 [Source:RGD Symbol;Acc:708527]
LOC100362751	1010.77960030529	2053.07209793521	-1.02073194214473	0.000919148670981621	0.0412234821937266	ribosomal protein P2-like [Source:RGD Symbol;Acc:2324107]
Prkg1	91.7122258501141	192.623550535635	-1.05766279011668	0.000920883893508004	0.0412234821937266	protein kinase cGMP-dependent 1 [Source:RGD Symbol;Acc:1587390]
Pef1	190.052101088846	93.0732316576409	1.00181526219017	0.00092570633752631	0.04129241141753	penta-EF hand domain containing 1 [Source:RGD Symbol;Acc:1359536]
Tfg	382.024939683167	215.646778826142	0.825716351702276	0.000932920213250674	0.0414546542255318	trafficking from ER to golgi regulator [Source:RGD Symbol;Acc:1309751]
Trh	133.089108666871	35.8576838044642	1.86940358943839	0.000936118367805408	0.0414546542255318	thyrotropin releasing hormone [Source:RGD Symbol;Acc:3903]
Ptprt	77.0590085324572	212.075073427981	-1.45904768688623	0.000939230181594449	0.0414546542255318	protein tyrosine phosphatase, receptor type, T [Source:RGD Symbol;Acc:1309653]
Saraf	896.533368107462	435.398815868843	1.0317994344301	0.000956410151801513	0.0419830174701469	store-operated calcium entry-associated regulatory factor [Source:RGD Symbol;Acc:1303011]
Pcbp1	933.264481953685	542.932883880735	0.784446199974148	0.000957876302880369	0.0419830174701469	poly(rC) binding protein 1 [Source:RGD Symbol;Acc:1561319]
Ptbp1	199.484043383659	88.6455437315458	1.13750194456246	0.000965084507231349	0.0420818483547109	polypyrimidine tract binding protein 1 [Source:RGD Symbol;Acc:62047]
Mast4	276.611065521248	598.079890900917	-1.11044951777309	0.000966822018802087	0.0420818483547109	microtubule associated serine/threonine kinase family member 4 [Source:RGD Symbol;Acc:1310139]
RGD1562608	78.6265409654685	178.176455050962	-1.16058493196866	0.00097809092766833	0.042425537169448	similar to KIAA1328 protein [Source:RGD Symbol;Acc:1562608]
ENSRNOG00000064366	26.5007828371542	64.4353638564597	-1.24220065197189	0.000986829207319287	0.0426574728483481	NA
Ntm	154.169350946232	366.324982737741	-1.24871581234748	0.0010140962869169	0.0436860177846841	neurotrimin [Source:RGD Symbol;Acc:620958]
Zswim6	99.7102868364913	225.048924511715	-1.17818816808648	0.00101773562521823	0.0436931618758366	zinc finger, SWIM-type containing 6 [Source:RGD Symbol;Acc:1306624]
Lrrc14	78.0584760733656	169.133946247827	-1.10383283451933	0.00103061358248609	0.0440955382792264	leucine rich repeat containing 14 [Source:RGD Symbol;Acc:1560202]
G6pd	178.855746120197	93.8682653786978	0.935233217287387	0.00103786006398662	0.0441202169655564	glucose-6-phosphate dehydrogenase [Source:RGD Symbol;Acc:2645]
Gpc6	49.2224420764998	115.180813525622	-1.21465817108251	0.00103820528037242	0.0441202169655564	glypican 6 [Source:RGD Symbol;Acc:1593308]
AABR07022098.1	66.97798910241	138.355275041422	-1.04378784906094	0.00105583659814995	0.0447184126873005	NA
Chi3l1	162.839429547886	73.0445499507657	1.12788056109459	0.00106224053553116	0.0448386701223034	chitinase 3 like 1 [Source:RGD Symbol;Acc:620874]
Prickle2	278.086957472789	562.749962483278	-1.01564316735009	0.00107519739822095	0.0452338062616097	prickle planar cell polarity protein 2 [Source:RGD Symbol;Acc:1306723]
Cers2	430.109758738004	193.75577007786	1.12617909758134	0.00109103757667392	0.0454382743467193	ceramide synthase 2 [Source:RGD Symbol;Acc:1310059]
Git1	308.338105856801	149.118591773573	1.02674726898523	0.00109583819506585	0.0454382743467193	GIT ArfGAP 1 [Source:RGD Symbol;Acc:69331]
Mvp	244.360662542075	112.944816384709	1.08782177253196	0.00109786405864053	0.0454382743467193	major vault protein [Source:RGD Symbol;Acc:70932]
Ssh2	264.8630893941	598.071247032167	-1.17350449922048	0.00109961807475818	0.0454382743467193	slingshot protein phosphatase 2 [Source:RGD Symbol;Acc:1309389]
Mcmbp	120.407722141579	48.700849510113	1.25859836130788	0.00110122146947266	0.0454382743467193	minichromosome maintenance complex binding protein [Source:RGD Symbol;Acc:1306730]
Il1r1	26.2413300874467	95.1238169673902	-1.82940204529966	0.00110454714365101	0.0454382743467193	interleukin 1 receptor type 1 [Source:RGD Symbol;Acc:2892]
Npas3	229.021303993744	530.33383380318	-1.21353279196283	0.00110534318706543	0.0454382743467193	neuronal PAS domain protein 3 [Source:RGD Symbol;Acc:1307181]
Anxa7	210.493991964742	91.1638124858461	1.19217545193436	0.00111085502158578	0.0455161085228909	annexin A7 [Source:RGD Symbol;Acc:621173]
Psmd3	374.639595555922	162.805427945442	1.18251069410582	0.00112997987707016	0.0460511876732888	proteasome 26S subunit, non-ATPase 3 [Source:RGD Symbol;Acc:1311470]
Arid2	88.909400002826	174.092704779275	-0.97360922240342	0.00113123594809176	0.0460511876732888	AT-rich interaction domain 2 [Source:RGD Symbol;Acc:1311105]
Smg9	66.7178946398041	21.3370733735571	1.51394723040871	0.00116006468219333	0.0470724310880963	SMG9 nonsense mediated mRNA decay factor [Source:RGD Symbol;Acc:1309888]
Cxcl10	43.1245603402018	9.34113055575354	2.11995229032028	0.00117228724869476	0.0474103985347308	C-X-C motif chemokine ligand 10 [Source:RGD Symbol;Acc:620209]
Inpp5k	110.635739081467	49.1435940199279	1.12592199420827	0.00117593165933985	0.0474103985347308	inositol polyphosphate-5-phosphatase K [Source:RGD Symbol;Acc:1359130]
Arhgap32	54.7325799031461	130.587150179257	-1.25411924118186	0.00118523465718834	0.0475887597075208	Rho GTPase activating protein 32 [Source:RGD Symbol;Acc:1305267]
ENSRNOG00000069031	20.7480766511499	66.2328254452316	-1.69691208979755	0.0011921594668072	0.0475887597075208	NA
LOC120098824	760.114921579787	299.542850172836	1.34453526499916	0.00119368195936502	0.0475887597075208	uncharacterized LOC120098824 [Source:RGD Symbol;Acc:41289706]
Pde10a	21.5751603160781	56.7263014260821	-1.33907706123765	0.00119814722907141	0.0475887597075208	phosphodiesterase 10A [Source:RGD Symbol;Acc:68434]
Prdx4	148.431205421988	71.4176946687021	1.0616601635588	0.00119927154998681	0.0475887597075208	peroxiredoxin 4 [Source:RGD Symbol;Acc:620043]
Pcdh15	135.817603191482	351.991152247769	-1.36995127720531	0.00121120363824343	0.0479111024071199	protocadherin related 15 [Source:RGD Symbol;Acc:1590969]
Fign	15.1110353310416	40.8765086533376	-1.39319635369751	0.00121771504671367	0.0480176726414146	fidgetin, microtubule severing factor [Source:RGD Symbol;Acc:1308174]
Masp1	191.399788157182	85.2564149770663	1.12522248393408	0.00123562144019236	0.048534629241145	MBL associated serine protease 1 [Source:RGD Symbol;Acc:620213]
Gas6	575.351268022266	1131.07270776069	-0.977880438484513	0.00124018658211822	0.048534629241145	growth arrest specific 6 [Source:RGD Symbol;Acc:61913]
LOC103690870	64.410144283795	149.273675321683	-1.20441835704027	0.00124240008074161	0.048534629241145	uncharacterized LOC103690870 [Source:RGD Symbol;Acc:9462670]
Slc4a4	203.440737999541	441.636453914856	-1.1172733584686	0.00126001955724789	0.0490705449245238	solute carrier family 4 member 4 [Source:RGD Symbol;Acc:68936]
Alas2	47.0271130878393	15.4240493133621	1.64710065545613	0.00126608072431433	0.0491544118245369	5'-aminolevulinate synthase 2 [Source:RGD Symbol;Acc:2084]
Ndfip2	724.999887930595	373.105198605151	0.952127046730869	0.00128810053181984	0.0498554356608056	Nedd4 family interacting protein 2 [Source:RGD Symbol;Acc:1309716]

## Sheet: Supplementary Table S3
Supplementary Table S3: Gene set variation analysis (GSVA) scores.
gsva_GOBP_REGENERATION
GeneSet	ΔGSVA	AveExpr	t	p_value	FDR	B	Comparison
1	0.28086292640756655	0.011974198471739552	2.5236994443658234	0.045061380176843746	0.045061380176843746	-3.6088695883391164	IL4_vs_sham
1	0.04601551748290524	0.011974198471739552	0.4134733529597135	0.6936314257980118	0.6936314257980118	-4.847477548195946	vehicle_vs_sham
1	0.2348474089246613	0.011974198471739552	2.11022609140611	0.07934801011720038	0.07934801011720038	-4.019002486482124	IL4_vs_vehicle

## Sheet: Supplementary Table S4
Supplementary Table S4: Results of the statistical analysis to determine differentially expressed proteins after IL4 treatment.
Uniprot Accession Number	IL4 treated sample, replicate 1	IL4 treated sample, replicate 2	IL4 treated sample, replicate 3	control sample, replicate 1	control sample, replicate 2	control sample, replicate 3	p-value as determined by a two-sided Student’s t-test	adjusted p-value as determined by a Benjamini-Hochberg correction method	ratio of the mean protein abundance (n = 3) in IL4-treated samples relative to control samples	The log₂-transformed ratio of the mean protein abundance (n = 3) in IL4-treated samples relative to control samples.	Gene name	Short protein description	Significance was determined at p ≤ 0.05 and a ratio ≥ 2.	Differentially expressed proteins were classified as either upregulated or downregulated according to their changes in abundance.
Accession	IL4_1	IL4_2	IL4_3	Placebo_1	Placebo_2	Placebo_3	p.values	p.values.adj	ratio	RatioLog	Gene	ShortDesc	Significance	Regulation
B2RYS9	23.8462	20.4404	30.3743	18.0546	18.1979	18.4856	0.150093	0.759334	1498.21	10.549	Trmt112	Similar to RIKEN cDNA 0610038D11 (Predicted), isoform CRA_b	not_significant	not_regualted
D3ZCV0	22.0363	30.2284	24.3044	18.4595	18.1444	18.7122	0.100467	0.749224	1188.3	10.2147	Actn2	Actinin alpha 2	not_significant	not_regualted
P04466	19.9828	30.2907	26.9371	17.7769	19.0179	19.1646	0.142087	0.759334	1074.35	10.0692	Mylpf	Myosin regulatory light chain 2, skeletal muscle isoform	not_significant	not_regualted
P08733	21.2257	29.4376	20.2176	17.8687	19.2433	18.6491	0.224858	0.762443	574.941	9.16727	Myl2	Myosin regulatory light chain 2, ventricular/cardiac muscle isoform	not_significant	not_regualted
Q8R4I6	21.4515	28.9069	25.6064	18.3326	17.3687	19.1526	0.0752553	0.713897	514.983	9.00838	Actn3	Actinin alpha 3	not_significant	not_regualted
P09739	21.6915	28.489	25.2838	18.5655	18.2297	17.6584	0.0678988	0.692468	466.579	8.86598	Tnnt3	Troponin T, fast skeletal muscle	not_significant	not_regualted
Q63518	21.0587	28.2522	21.7076	17.8582	17.4362	18.3731	0.126235	0.759334	431.189	8.75218	Mybpc1	Myosin-binding protein C, slow-type	not_significant	not_regualted
P27768	22.342	28.3767	24.4245	18.6633	18.6666	17.91	0.0616549	0.676903	349.27	8.4482	Tnni2	Troponin I, fast skeletal muscle	not_significant	not_regualted
P19633	20.5113	27.5719	24.3916	18.19	18.2025	18.5009	0.102589	0.754195	229.524	7.8425	Casq1	Calsequestrin-1	not_significant	not_regualted
D4ACW1	26.9171	20.6551	26.2922	18.743	18.579	18.8751	0.0975772	0.746358	160.581	7.32716	Nop2	SAM_MT_RSMB_NOP domain-containing protein	not_significant	not_regualted
G3V7K1	21.2443	27.6131	20.0991	19.5311	18.0174	18.3101	0.19908	0.759334	154.976	7.2759	Myom2	Myomesin 2	not_significant	not_regualted
A1L134	20.5912	25.766	26.0557	18.4794	18.7937	17.2509	0.0697845	0.693737	131.567	7.03966	Aup1	Ancient ubiquitous protein 1	not_significant	not_regualted
D3ZA38	21.948	27.2133	22.7306	18.1585	18.2623	19.7407	0.07438	0.713123	112.338	6.8117	Mybpc2	Myosin binding protein C, fast-type (Predicted)	not_significant	not_regualted
Q64578	22.591	26.4285	23.1599	18.6189	18.6353	17.5545	0.0315135	0.598756	105.769	6.72477	Atp2a1	Sarcoplasmic/endoplasmic reticulum calcium ATPase 1	Significant	Upregulated
M0R8V0	21.3101	26.0549	20.2485	18.4953	17.6827	17.5009	0.117475	0.759334	96.1043	6.58653	Uhrf1bp1l	Chorein_N domain-containing protein	not_significant	not_regualted
A0A0G2JZ11	21.2558	26.4932	21.3856	18.4613	17.3762	19.4167	0.103092	0.755351	81.0011	6.33987	Myoz1	Myozenin 1	not_significant	not_regualted
Q5BJZ3	24.9868	22.6948	25.1447	18.1304	18.1451	18.82	0.0123186	0.456949	74.1929	6.21321	Nnt	Nicotinamide nucleotide transhydrogenase	Significant	Upregulated
P02564	23.9436	32.4964	25.6644	26.2639	23.0982	23.6342	0.368402	0.793507	59.7444	5.90073	Myh7	Myosin-7	not_significant	not_regualted
B4F789	20.4928	25.596	19.0522	18.4012	17.2226	18.6094	0.20441	0.759351	58.6563	5.87421	Apobec2	CMP/dCMP-type deaminase domain-containing protein	not_significant	not_regualted
D4AA31	28.3938	24.3249	23.2053	20.1263	21.5218	21.5187	0.104365	0.757646	53.5447	5.74267	Prcp	Prolylcarboxypeptidase	not_significant	not_regualted
A0JPQ4	20.1363	24.9347	21.3714	18.417	17.9814	17.4613	0.0953164	0.745121	45.53	5.50875	Trim72	Tripartite motif-containing protein 72	not_significant	not_regualted
A0A0G2K8N1	21.0922	25.0024	20.631	18.0141	18.1607	18.3337	0.0983753	0.749224	42.1895	5.39881	Obscn	Obscurin, cytoskeletal calmodulin and titin-interacting RhoGEF	not_significant	not_regualted
P23785	22.9868	24.1426	24.0367	18.5305	19.0696	17.9522	0.000487815	0.163759	37.2469	5.21905	Grn	Progranulin	Significant	Upregulated
Q29RW1	27.8811	33.672	30.9007	28.8253	21.4858	26.9059	0.144796	0.759334	26.3735	4.72102	Myh4	Myosin-4	not_significant	not_regualted
P02600	24.6307	30.4508	27.6282	24.5637	23.8222	24.7298	0.194584	0.759334	25.2183	4.6564	Myl1	Myosin light chain 1/3, skeletal muscle isoform	not_significant	not_regualted
Q9ERL1	21.0373	25.2065	20.3261	19.1277	18.4553	19.6393	0.172077	0.759334	24.1206	4.5922	Cybb	FAD-binding FR-type domain-containing protein	not_significant	not_regualted
G3V8F7	23.1442	22.5688	23.3481	18.5278	18.4157	18.6374	0.00148237	0.192303	23.0491	4.52664	Gga2	Golgi associated, gamma adaptin ear containing, ARF binding protein 2, isoform CRA_a	Significant	Upregulated
P12847	23.6898	29.3883	25.6691	24.5501	22.845	23.3139	0.24555	0.762443	18.096	4.1776	Myh3	Myosin-3	not_significant	not_regualted
P04462	24.3095	29.4953	26.6482	24.0339	23.6807	24.1923	0.196749	0.759334	17.7288	4.14802	Myh8	Myosin-8	not_significant	not_regualted
A0A096MK15	22.6132	28.9238	22.7032	22.9649	23.688	23.0801	0.547245	0.859749	17.0921	4.09526	Neb	SH3 domain-containing protein	not_significant	not_regualted
Q5PQZ9	20.9619	19.6014	23.6001	18.5176	17.9611	18.1829	0.111648	0.759334	16.76	4.06695	Ndufc2	NADH dehydrogenase [ubiquinone] 1 subunit C2	not_significant	not_regualted
Q63189	22.2661	23.6798	21.4556	18.5266	19.0658	18.6412	0.0235339	0.532673	15.9956	3.99961	Prg2	Bone marrow proteoglycan	Significant	Upregulated
Q9QX71	20.6521	21.2945	23.4972	18.3068	18.6659	18.1123	0.0525605	0.660372	15.6908	3.97185	Napsa	Peptidase A1 domain-containing protein	not_significant	not_regualted
M0R3X3	23.1015	20.3771	22.3866	18.3663	18.3038	18.5454	0.0479298	0.660372	15.1762	3.92373	Arhgef10	DH domain-containing protein	Significant	Upregulated
Q66H39	22.569	27.7914	20.4479	22.5322	22.2366	22.3682	0.631441	0.89075	14.6126	3.86915	Abcf3	ATP-binding cassette sub-family F member 3	not_significant	not_regualted
B5DF29	23.5157	21.9632	21.2192	18.5256	18.1825	19.3719	0.0186748	0.522338	13.6869	3.77472	Rfc5	AAA domain-containing protein	Significant	Upregulated
M0RCA3	22.9624	20.0822	21.7636	18.5197	17.9518	18.3296	0.0524358	0.660372	13.3952	3.74365	Zfpl1	RING-type domain-containing protein	not_significant	not_regualted
A0A0G2K0A0	22.3422	22.3218	21.701	18.3408	18.7683	18.0674	0.000220889	0.163759	13.2636	3.7294	Cyth4	Cytohesin 4	Significant	Upregulated
F1M9C3	21.3459	19.6612	23.379	18.1766	18.5633	18.7108	0.106244	0.759334	12.945	3.69433	Braf	B-Raf proto-oncogene, serine/threonine kinase	not_significant	not_regualted
F1MAD9	22.1316	20.4565	27.1455	22.5511	21.1483	21.8006	0.557627	0.862454	12.7441	3.67175	Smc4	Structural maintenance of chromosomes protein	not_significant	not_regualted
P70496	21.0328	22.2315	22.6872	18.8101	17.9976	18.6229	0.00839271	0.407714	12.287	3.61906	Pld1	Phospholipase D1	Significant	Upregulated
P57093	21.2954	22.3599	21.6715	17.9123	18.2726	18.4451	0.00213864	0.197753	12.2758	3.61775	Phyh	Phytanoyl-CoA dioxygenase, peroxisomal	Significant	Upregulated
D4A2D3	22.0132	20.2061	21.2357	17.9479	17.8934	17.1851	0.0107524	0.439673	12.2597	3.61585	Mycbp2	MYC-binding protein 2	Significant	Upregulated
P70500	21.3339	21.2218	22.9765	18.1627	18.5503	18.6823	0.0208274	0.532068	12.1511	3.60301	Cdipt	CDP-diacylglycerol--inositol 3-phosphatidyltransferase	Significant	Upregulated
D3ZRC4	20.9382	22.7051	21.6484	19.0627	17.9508	17.7385	0.00674072	0.384221	11.9009	3.573	Pnpla8	PNPLA domain-containing protein	Significant	Upregulated
D3ZRD9	20.332	22.7459	21.1134	18.0322	18.0024	18.5479	0.0391925	0.632531	11.6238	3.53901	Aif1l	EF-hand domain-containing protein	Significant	Upregulated
Q6VV72	22.1365	21.7975	22.704	18.5232	18.728	18.8961	0.00209988	0.197753	11.617	3.53816	Eif1a	Eukaryotic translation initiation factor 1A	Significant	Upregulated
M0R7Q3	22.8053	21.8663	20.713	18.2225	18.1705	18.9729	0.0188298	0.522338	11.5395	3.52851	Rbpj	Recombination signal-binding protein for immunoglobulin kappa J region	Significant	Upregulated
P62839	21.8439	22.2251	22.9237	19.1964	19.0921	18.1371	0.00161726	0.192303	11.481	3.52117	Ube2d2	Ubiquitin-conjugating enzyme E2 D2	Significant	Upregulated
D3ZJ32	22.6894	23.1792	22.2991	18.3115	18.1594	20.2601	0.0196491	0.531001	11.4322	3.51504	Esyt2	Extended synaptotagmin 2	Significant	Upregulated
D4A1B2	21.6826	21.5317	21.3296	18.0964	18.2242	17.9055	1.67036e-05	0.0695035	10.8572	3.44058	Arpin	Actin-related protein 2/3 complex inhibitor	Significant	Upregulated
Q5RJK9	21.1813	21.7937	21.8021	17.9138	18.7084	17.9114	0.000710783	0.163759	10.4902	3.39098	Polr1c	RPOLD domain-containing protein	Significant	Upregulated
P83006	20.9661	21.901	21.5861	17.5612	18.0761	18.6334	0.00127886	0.188232	10.3985	3.3783	Pafah2	Platelet-activating factor acetylhydrolase 2, cytoplasmic	Significant	Upregulated
D3ZWN1	20.9847	21.4198	22.0484	18.003	18.7915	17.3806	0.0033321	0.256756	10.3914	3.37732	Zpr1	Similar to zinc finger protein (Predicted)	Significant	Upregulated
Q8VHE9	22.9348	21.5965	20.9467	19.2264	18.5104	18.1971	0.0168736	0.501508	10.2618	3.35921	Retsat	All-trans-retinol 13,14-reductase	Significant	Upregulated
Q1KQ07	18.7878	22.1205	21.608	18.0579	18.2235	17.8401	0.112481	0.759334	10.0891	3.33473	Stat6	Signal transducer and activator of transcription	not_significant	not_regualted
A0A0G2K9L0	22.5573	22.3806	23.661	18.6123	17.765	20.8819	0.0396662	0.632531	9.74096	3.28406	Rnaset2	Ribonuclease T2	Significant	Upregulated
P16409	24.0626	29.1124	24.8824	24.742	23.7541	24.5399	0.397144	0.806852	9.44172	3.23905	Myl3	Myosin light chain 3	not_significant	not_regualted
Q499N3	20.0785	21.0421	21.9006	18.0724	17.6811	18.1809	0.021953	0.532068	9.1724	3.1973	Wdr18	WD repeat-containing protein 18	Significant	Upregulated
D3ZQY4	22.612	21.3966	25.2982	20.6238	20.8229	20.967	0.183553	0.759334	9.13506	3.19141	Fryl	FRY-like transcription coactivator	not_significant	not_regualted
Q63691	22.235	21.3344	21.673	19.015	17.8951	18.6889	0.00199263	0.197753	9.13326	3.19113	Cd14	Monocyte differentiation antigen CD14	Significant	Upregulated
A0A0G2KAX0	19.9826	22.4523	21.4798	18.8176	17.7221	18.574	0.0379009	0.632531	9.07797	3.18237	Psme4	Proteasome activator subunit 4	Significant	Upregulated
Q07014	19.9934	21.139	22.2445	18.1261	18.3605	18.196	0.0453582	0.660372	9.01704	3.17265	Lyn	Tyrosine-protein kinase Lyn	Significant	Upregulated
A2RUV9	20.4186	23.6085	19.0685	17.7738	18.1043	20.1435	0.219251	0.759351	8.85812	3.147	Aebp1	Adipocyte enhancer-binding protein 1	not_significant	not_regualted
P97846	29.3513	24.4953	24.4662	24.2991	25.2042	24.5322	0.473504	0.834082	8.75655	3.13036	Cntnap1	Contactin-associated protein 1	not_significant	not_regualted
F1LRQ6	21.2072	22.0778	22.7337	18.7001	18.1575	19.7588	0.00838346	0.407714	8.60983	3.10598	Cdc23	TPR_REGION domain-containing protein	Significant	Upregulated
Q9R1J8	22.8918	25.2853	22.6482	18.7563	18.4459	22.4251	0.0811734	0.722272	8.59013	3.10268	P3h1	Prolyl 3-hydroxylase 1	not_significant	not_regualted
G3V6G5	20.3119	21.371	20.15	17.7348	17.8076	17.334	0.00874523	0.407714	8.44902	3.07878	Tbl1x	Transducin (Beta)-like 1 X-linked (Predicted)	Significant	Upregulated
Q9Z2Z8	22.3416	23.2398	21.6093	19	20.3293	18.4279	0.0137071	0.479899	8.39386	3.06934	Dhcr7	7-dehydrocholesterol reductase	Significant	Upregulated
D3ZZT9	24.7986	26.0514	20.5487	18.773	18.1147	23.4314	0.192758	0.759334	8.32461	3.05738	Col14a1	Collagen type XIV alpha 1 chain	not_significant	not_regualted
Q56A27	20.932	23.0862	21.8135	19.9552	18.7657	18.3684	0.0233487	0.532673	8.10366	3.01857	Ncbp1	Nuclear cap-binding protein subunit 1	Significant	Upregulated
Q62904	22.2923	21.1846	22.6825	17.7845	18.6028	20.1259	0.0228267	0.532068	8.06011	3.0108	Hsd17b7	3-keto-steroid reductase	Significant	Upregulated
F1LVL2	21.2871	23.1706	22.0612	20.6188	17.4336	18.1303	0.0496308	0.660372	7.89551	2.98103	Icoslg	Inducible T-cell co-stimulator ligand	Significant	Upregulated
P97531	20.6747	19.3304	24.415	17.8727	17.8043	21.3526	0.272927	0.76781	7.85014	2.97272	Trip10	Cdc42-interacting protein 4	not_significant	not_regualted
F1M9W9	23.0566	21.7741	27.2706	22.174	23.1346	23.0897	0.5366	0.85521	7.61841	2.92949	Trappc8	Similar to TRS85 homolog (Predicted)	not_significant	not_regualted
D3ZYQ9	20.4168	22.0844	19.2427	17.6188	18.3712	18.2395	0.0839007	0.727314	7.61011	2.92792	Rnf20	E3 ubiquitin protein ligase	not_significant	not_regualted
D3ZDP2	21.3327	21.1572	20.6153	17.9554	18.2611	18.2817	0.00147427	0.192303	7.4251	2.89241	Mrpl58	RF_PROK_I domain-containing protein	Significant	Upregulated
A0A0G2K2B5	20.6455	21.4666	21.3068	18.2214	18.6672	17.9102	0.00108334	0.175168	7.36608	2.8809	Asph	TPR_REGION domain-containing protein	Significant	Upregulated
P0C5Y8	19.8625	22.0003	18.0505	17.8459	16.99	18.5263	0.186892	0.759334	7.29186	2.86629	Als2	Alsin	not_significant	not_regualted
A0A0G2KAX2	20.8818	20.4659	20.927	17.8597	17.5315	18.2571	0.000643463	0.163759	7.25651	2.85928	RGD1305455	Uncharacterized protein	Significant	Upregulated
Q9JI03	20.279	21.0557	20.7786	18.0898	17.8779	17.6909	0.00167057	0.192303	7.17859	2.8437	Col5a1	Collagen alpha-1(V) chain	Significant	Upregulated
Q5XIF5	21.8442	20.8479	21.1182	18.6579	18.322	18.5563	0.00660713	0.381837	7.03624	2.8148	Degs1	Sphingolipid delta(4)-desaturase DES1	Significant	Upregulated
D3ZF12	20.107	20.8233	21.0575	18.5114	17.8498	16.9637	0.00881862	0.407714	7.00415	2.80821	Spcs3	Signal peptidase complex subunit 3	Significant	Upregulated
Q9EPJ3	20.831	20.8548	21.9476	18.2625	18.5522	18.7119	0.0108835	0.439673	6.91935	2.79064	Mrps26	28S ribosomal protein S26, mitochondrial	Significant	Upregulated
Q7TQ16	21.3835	20.783	21.0839	18.0472	18.0341	18.7412	0.000944534	0.163759	6.91877	2.79052	Uqcrq	Cytochrome b-c1 complex subunit 8	Significant	Upregulated
F7ENH8	20.1705	22.7435	23.5893	19.4828	19.4358	20.6147	0.140409	0.759334	6.83297	2.77251	Hdac2	Histone deacetylase 2	not_significant	not_regualted
Q62997	22.5482	22.0657	22.2188	18.8646	17.6077	20.5907	0.0602666	0.669312	6.82746	2.77135	Gfra1	GDNF family receptor alpha-1	not_significant	not_regualted
Q5XI64	21.3339	21.2754	21.2884	19.2432	17.9919	18.1154	0.018807	0.522338	6.64496	2.73226	Abhd6	Monoacylglycerol lipase ABHD6	Significant	Upregulated
Q4G050	20.382	20.9335	20.2591	18.1702	17.642	17.5946	0.000647024	0.163759	6.63014	2.72904	Mknk1	MAP kinase-interacting serine/threonine-protein kinase 1	Significant	Upregulated
F1MA31	20.606	20.7831	21.5385	18.2574	17.8384	18.767	0.00240656	0.208454	6.48672	2.69749	Kdm1a	Lysine-specific histone demethylase	Significant	Upregulated
A0A0G2JWG6	21.8075	20.9042	18.7043	18.2673	18.4794	17.9901	0.133896	0.759334	6.43766	2.68654	Golgb1	Golgin B1	not_significant	not_regualted
F1LQS0	20.8566	20.9379	21.6665	18.4899	18.65	18.4194	0.00642059	0.381658	6.4034	2.67884	Nmi	N-myc (and STAT) interactor	Significant	Upregulated
Q6AXW1	20.9776	21.2717	21.1389	18.599	18.0141	18.6973	0.00245476	0.208454	6.35407	2.66768	Glrx2	Glutaredoxin-2, mitochondrial	Significant	Upregulated
Q924C3	19.4506	21.4755	20.5073	18.2007	17.7089	18.1898	0.0442874	0.658831	6.28928	2.6529	Enpp1	Ectonucleotide pyrophosphatase/phosphodiesterase family member 1	Significant	Upregulated
Q4FZX7	21.6907	21.6142	21.4296	19.2175	18.7601	18.7909	0.00051438	0.163759	6.25008	2.64387	Srprb	Signal recognition particle receptor subunit beta	Significant	Upregulated
O35568	20.9864	23.939	20.8529	18.026	17.9381	21.3828	0.138483	0.759334	6.16579	2.62429	Efemp1	EGF-containing fibulin-like extracellular matrix protein 1	not_significant	not_regualted
Q4V797	20.3865	20.7389	21.5454	18.0396	18.8707	17.9874	0.00484011	0.335661	6.12852	2.61554	RGD1309362	IRG-type G domain-containing protein	Significant	Upregulated
Q4V884	21.7557	21.6363	20.6197	18.5131	19.1515	18.6835	0.00789774	0.403027	6.10684	2.61043	Cdc16	TPR_REGION domain-containing protein	Significant	Upregulated
Q9QZH4	21.2826	21.1614	20.8799	18.3729	18.4474	18.7798	0.000120055	0.163759	5.9513	2.5732	Prkab2	5'-AMP-activated protein kinase subunit beta-2	Significant	Upregulated
A0A0G2K777	22.5456	20.348	20.5694	19.8397	18.3284	17.9411	0.0560079	0.660483	5.93282	2.56872	Rhot1	Ras homolog family member T1	not_significant	not_regualted
A0A0G2K2V3	21.3845	20.0796	20.9899	18.7155	17.9152	18.31	0.00909517	0.413265	5.91281	2.56384	Usp31	USP domain-containing protein	Significant	Upregulated
Q5QE80	21.3572	21.3493	21.1521	18.2872	18.1056	19.4164	0.0202848	0.532068	5.90667	2.56235	Aox3	Aldehyde oxidase 3	Significant	Upregulated
Q9ES71	21.0423	21.6269	21.0073	18.4413	18.9639	18.6489	0.000775402	0.163759	5.8716	2.55375	Gnpat	Dihydroxyacetone phosphate acyltransferase	Significant	Upregulated
A0A0G2JVW3	19.9979	20.8714	21.3312	18.2767	18.0614	18.4736	0.0174366	0.510482	5.86707	2.55264	Ankrd17	ANK_REP_REGION domain-containing protein	Significant	Upregulated
Q5FVC4	20.5887	21.1794	20.928	18.0449	18.225	18.7587	0.000923765	0.163759	5.82825	2.54306	Dnajb12	J domain-containing protein	Significant	Upregulated
D3ZE15	22.268	21.5816	21.1295	20.1237	18.6912	18.0414	0.0291911	0.572944	5.71115	2.51378	Ndufa13	NADH:ubiquinone oxidoreductase subunit A13	Significant	Upregulated
F1M400	20.6029	20.8008	19.9382	18.0285	18.2769	17.6648	0.00242189	0.208454	5.58008	2.48029	Ankrd28	ANK_REP_REGION domain-containing protein	Significant	Upregulated
A0A0G2JY03	21.2715	23.087	21.3778	18.5655	20.8229	18.411	0.0579371	0.660483	5.46686	2.45071	ENSRNOG00000054121	Uncharacterized protein	not_significant	not_regualted
Q6AYH6	20.1391	20.1275	21.5744	18.3467	18.1708	18.5046	0.0374232	0.632531	5.42104	2.43857	Emc10	ER membrane protein complex subunit 10	Significant	Upregulated
Q4FZV0	19.2399	20.5073	21.6243	18.4396	18.0692	18.4408	0.0854267	0.729182	5.41612	2.43726	Manba	Beta-mannosidase	not_significant	not_regualted
Q5FWS5	20.4485	23.0984	21.3795	18.8711	18.1309	20.6686	0.0890893	0.734339	5.39992	2.43294	Loxl1	Lysyl oxidase-like 1	not_significant	not_regualted
O08873	26.8405	27.01	23.232	24.3597	24.3702	22.5293	0.255094	0.762443	5.38261	2.42831	Madd	MAP kinase-activating death domain protein	not_significant	not_regualted
D3ZJB1	21.735	23.0786	21.2088	18.1823	18.4405	20.9992	0.0689501	0.693737	5.37349	2.42586	Mfap5	Microfibril-associated protein 5	not_significant	not_regualted
D3ZNS8	20.9518	21.2243	22.3528	18.0957	17.8513	20.3312	0.0528816	0.660372	5.35692	2.4214	Aaas	WD_REPEATS_REGION domain-containing protein	not_significant	not_regualted
Q5RK19	21.6834	23.1405	22.0407	21.2313	18.0033	18.7363	0.0760891	0.714921	5.35516	2.42093	Snf8	Vacuolar-sorting protein SNF8	not_significant	not_regualted
A0A0G2K904	19.1567	21.6971	20.1922	18.3768	18.199	18.3203	0.108	0.759334	5.35042	2.41965	Sltm	RCG56631, isoform CRA_d	not_significant	not_regualted
A0A0G2JTA7	22.2629	19.8771	21.5246	17.8165	18.8561	19.9153	0.0655636	0.683094	5.31965	2.41133	Rasal2	RAS protein activator-like 2	not_significant	not_regualted
B2GV57	19.59	21.3661	19.2046	17.7036	18.1315	18.0529	0.0829477	0.725178	5.30225	2.40661	Cars2	tRNA-synt_1e domain-containing protein	not_significant	not_regualted
D3ZWE0	24.8813	23.603	22.7048	18.7718	18.6886	23.0456	0.116545	0.759334	5.29792	2.40543	Hist2h2ab	Histone H2A	not_significant	not_regualted
A0A0G2JXP3	21.1772	21.5448	21.2184	19.7328	18.0161	18.4466	0.0324227	0.602281	5.26937	2.39763	Nedd4l	NEDD4-like E3 ubiquitin protein ligase	Significant	Upregulated
A0JN29	22.6996	22.1102	22.8345	21.3237	18.3269	19.247	0.0734559	0.710678	5.2629	2.39586	Lnpk	zinc_ribbon_10 domain-containing protein	not_significant	not_regualted
Q8R4Z9	19.138	21.6646	20.1396	18.013	18.0416	18.7043	0.0962603	0.745121	5.25904	2.3948	Mfn1	Mitofusin-1	not_significant	not_regualted
Q62969	22.9515	23.1822	22.3763	18.4517	18.1317	21.838	0.0996963	0.749224	5.25039	2.39242	Ptgis	Prostacyclin synthase	not_significant	not_regualted
F1LU27	22.5678	20.5781	19.2489	19.8475	18.5114	18.1264	0.167918	0.759334	5.24283	2.39035	Focad	DUF3730 domain-containing protein	not_significant	not_regualted
P16290	22.8543	24.7149	22.9273	22.7175	20.0665	17.8242	0.131133	0.759334	5.23868	2.3892	Pgam2	Phosphoglycerate mutase 2	not_significant	not_regualted
F1M9Z5	20.8139	20.8422	20.636	18.6749	18.176	18.2587	0.00131997	0.188232	5.20544	2.38002	Cd300le	IGv domain-containing protein	Significant	Upregulated
A3KNA0	19.3109	23.8825	21.8424	20.9306	19.6635	20.0191	0.382259	0.801703	5.10725	2.35255	Aqr	RNA helicase aquarius	not_significant	not_regualted
G3V824	21.0867	21.9934	24.5692	21.4015	20.7729	20.6017	0.256749	0.762443	5.08604	2.34654	Igf2r	Fibronectin type-II domain-containing protein	not_significant	not_regualted
D3ZT52	20.2511	20.1241	20.8478	18.3181	18.2635	17.6238	0.00176332	0.192303	5.0718	2.3425	Pbrm1	Polybromo 1	Significant	Upregulated
B1H230	19.6815	20.4663	21.0652	18.0686	17.7959	18.6414	0.0138735	0.479899	4.91968	2.29856	Map2k3	Protein kinase domain-containing protein	Significant	Upregulated
P52020	20.6683	21.0459	20.1836	18.5107	18.1903	18.4371	0.00599453	0.37263	4.88793	2.28922	Sqle	Squalene monooxygenase	Significant	Upregulated
Q9QZK8	22.527	22.1325	25.0935	20.0287	21.3879	22.4483	0.172064	0.759334	4.87005	2.28394	Dnase2	Deoxyribonuclease-2-alpha	not_significant	not_regualted
A0A0G2JV16	19.528	22.7079	20.7497	19.4531	19.2082	19.2712	0.20993	0.759351	4.7903	2.26012	Dock11	Dedicator of cytokinesis 11	not_significant	not_regualted
F1LNI5	20.9383	23.0987	20.6017	18.373	17.4647	21.0196	0.127743	0.759334	4.75501	2.24945	Ppm1g	Protein phosphatase 1G	not_significant	not_regualted
F1MA89	22.5933	23.7256	21.693	20.3876	20.5883	20.9424	0.0654802	0.683094	4.75265	2.24873	Ccny	CYCLIN domain-containing protein	not_significant	not_regualted
P53813	21.1479	20.2665	23.9351	17.8508	18.5334	21.7741	0.218024	0.759351	4.66982	2.22337	Pros1	Vitamin K-dependent protein S	not_significant	not_regualted
B0BN94	20.7637	20.6178	20.4853	18.8275	17.7213	18.474	0.015479	0.484272	4.64622	2.21606	Fam136a	Protein FAM136A	Significant	Upregulated
A0A0G2JU15	20.3859	20.7369	20.3289	18.2107	18.5749	18.0409	0.000503309	0.163759	4.60272	2.20249	Ptcd3	Pentatricopeptide repeat domain 3	Significant	Upregulated
D4A7F0	20.1275	21.3662	18.9929	17.6852	18.3473	18.63	0.0896988	0.734339	4.60081	2.20189	Ubr3	E3 ubiquitin-protein ligase	not_significant	not_regualted
D4A4Z9	26.4012	25.9296	25.646	23.7523	22.4804	24.58	0.0466034	0.660372	4.55037	2.18598	Ktn1	Kinectin 1	Significant	Upregulated
B0BNG3	24.0205	24.2758	23.6184	22.1857	19.9612	22.324	0.0756429	0.713897	4.54709	2.18494	Lman2	L-type lectin-like domain-containing protein	not_significant	not_regualted
Q62763	21.9219	20.6271	21.4373	19.838	18.7277	18.8864	0.0133838	0.479899	4.54344	2.18379	Csnk1g3	Casein kinase I isoform gamma-3	Significant	Upregulated
Q5U2X6	22.6979	21.6617	22.247	19.6217	19.5924	20.7414	0.0113553	0.445748	4.50682	2.17211	Ccdc47	Coiled-coil domain-containing protein 47	Significant	Upregulated
Q641Y0	25.2079	24.0884	25.1257	21.4819	23.1749	22.9853	0.0308289	0.593885	4.50203	2.17058	Ddost	Dolichyl-diphosphooligosaccharide--protein glycosyltransferase 48 kDa subunit	Significant	Upregulated
D4A7F5	22.3781	20.3889	21.4426	20.6897	18.0446	17.5466	0.0952602	0.745121	4.49306	2.1677	Kbtbd3	BTB domain-containing protein	not_significant	not_regualted
D3ZPF2	21.2287	21.2292	21.184	18.2251	18.0364	20.0046	0.0592259	0.668463	4.48523	2.16518	Mcat	PKS_AT domain-containing protein	not_significant	not_regualted
D3ZMP6	20.5273	20.9238	19.9243	17.664	18.2882	18.8659	0.00913732	0.413265	4.47063	2.16048	Nop10	NOP10 ribonucleoprotein	Significant	Upregulated
G3V6N2	22.8793	21.9667	22.2141	20.447	19.4921	20.577	0.00856922	0.407714	4.47046	2.16042	Tmed4	GOLD domain-containing protein	Significant	Upregulated
O35867	21.8616	21.8398	19.8198	20.0684	17.7917	19.152	0.0836566	0.727314	4.44739	2.15296	Ppp1r9a	Neurabin-1	not_significant	not_regualted
Q6AY80	24.6747	24.5495	22.3203	22.2201	22.3662	21.2316	0.114015	0.759334	4.43569	2.14916	Nqo2	Ribosyldihydronicotinamide dehydrogenase [quinone]	not_significant	not_regualted
A0A0G2K695	23.0004	23.429	22.2985	18.2725	18.9437	22.2016	0.116304	0.759334	4.40164	2.13804	Myof	Myoferlin	not_significant	not_regualted
Q6TXG9	22.9929	23.2477	23.6687	22.6431	18.4669	18.089	0.131788	0.759334	4.39997	2.13749	Sfr1	Swi5-dependent recombination DNA repair protein 1 homolog	not_significant	not_regualted
Q62638	22.0768	22.1903	20.8744	19.1547	18.0377	20.6855	0.0671838	0.68769	4.38397	2.13224	Glg1	Golgi apparatus protein 1	not_significant	not_regualted
F1LW77	22.2385	22.2231	21.4285	20.8554	18.8487	18.9888	0.0498025	0.660372	4.38374	2.13216	Rab33b	RAB33B, member RAS oncogene family	Significant	Upregulated
D3ZGD0	16.1312	18.4961	19.6764	15.9345	15.2612	17.541	0.220956	0.76046	4.37251	2.12846	Gemin5	WD_REPEATS_REGION domain-containing protein	not_significant	not_regualted
Q63965	20.6577	20.8366	19.8068	18.6005	18.2253	18.2599	0.0138159	0.479899	4.36619	2.12638	Sfxn1	Sideroflexin-1	Significant	Upregulated
[truncated: 4,005 more rows]
